# Supplementary material for: Presence of Round Cells Proteins do not Interfere with Identification of Human Sperm Proteins from Frozen Semen Samples by LC-MS/MS
Source: Int J Mol Sci. 2019 Jan 14;20(2):314. doi: 10.3390/ijms20020314 (PMC6359632; doi:10.3390/ijms20020314)
Supplement: Supplementary file 1 [file ijms-20-00314-s001.zip]

Archive with 3 entries (3 files):
- Supplementary Files/Supplementary Table 1.doc
- Supplementary Files/Supplementary Table 2.doc
- Supplementary Files/Supplementary Table 3.xlsx
