# Supplementary material for: Presence of Round Cells Proteins do not Interfere with Identification of Human Sperm Proteins from Frozen Semen Samples by LC-MS/MS
Source: Int J Mol Sci. 2019 Jan 14;20(2):314. doi: 10.3390/ijms20020314 (PMC6359632; doi:10.3390/ijms20020314)
Supplement: Supplementary file 1 [file ijms-20-00314-s001.zip › Supplementary Files/Supplementary Table 3.xlsx]

## Sheet: Group 1 vs 3
Group 1 vs 3
Protein	Gene ID	accession	MW	Average SC
				Group 1	Group 3
Glutamate carboxypeptidase 2	FOLH1	Q04609	84	27	96.3333
Dynein heavy chain 7, axonemal	DNAH7	Q8WXX0	461	31	83
Proteasome activator complex subunit 4	PSME4	Q14997	211	36.3333	89.6667
Importin-5	IPO5	O00410	124	38	96.3333
T-complex protein 1 subunit epsilon	CCT5	P48643	60	40	85
cAMP-dependent protein kinase type I-alpha regulatory subunit	PRKAR1A	P10644	43	44	82.6667
Isoform 3 of Dynactin subunit 1	DCTN1	Q14203-3	137	45.6667	98
Cullin-associated NEDD8-dissociated protein 1	CAND1	Q86VP6	136	52.6667	115.667
Ferritin, mitochondrial	FTMT	Q8N4E7	28	53.6667	83
Serpin B6	SERPINB6	P35237	43	56	88.6667
Annexin A5	ANXA5	P08758	36	56.6667	81.3333
Enoyl-CoA delta isomerase 1, mitochondrial	ECI1	P42126	33	58	91.6667
ATP-dependent 6-phosphofructokinase, platelet type	PFKP	Q01813	86	59.6667	95
Dipeptidase 3	DPEP3	Q9H4B8	54	66	88.6667
Ropporin-1A	ROPN1	Q9HAT0	24	67	86
Isoleucine--tRNA ligase, mitochondrial	IARS2	Q9NSE4	114	68.3333	82
Heat shock 70 kDa protein 1B	HSPA1B	P0DMV9	70	68.6667	87.3333
Isoform B of Phosphate carrier protein, mitochondrial	SLC25A3	Q00325-2	40	69.6667	89.6667
Prostate-specific antigen	KLK3	P07288	29	70	85.6667
T-complex protein 1 subunit theta	CCT8	P50990	60	71.3333	102.667
Electron transfer flavoprotein subunit alpha, mitochondrial	ETFA	P13804	35	71.6667	101.667
Isoform 3 of ATP synthase F(0) complex subunit C2, mitochondrial	ATP5G2	Q06055-3	16	73	131
Mitochondrial 2-oxoglutarate/malate carrier protein	SLC25A11	Q02978	34	74.6667	110
Enoyl-CoA hydratase, mitochondrial	ECHS1	P30084	31	75.6667	92
Isoform 9 of Long-chain-fatty-acid--CoA ligase 6	ACSL6	Q9UKU0-9	79	75.6667	94
Nuclear pore complex protein Nup93	NUP93	Q8N1F7	93	76.3333	127.333
Isoform 2 of Vacuolar protein sorting-associated protein 13A	VPS13A	Q96RL7-2	351	77.3333	138.333
Peroxisomal multifunctional enzyme type 2	HSD17B4	P51659	80	78	85
RuvB-like 1	RUVBL1	Q9Y265	50	79.3333	96.6667
Single-stranded DNA-binding protein, mitochondrial	SSBP1	Q04837	17	80	93.6667
Isochorismatase domain-containing protein 2	ISOC2	Q96AB3	22	80.3333	78.6667
14-3-3 protein zeta/delta	YWHAZ	P63104	28	80.6667	75.3333
Mycophenolic acid acyl-glucuronide esterase, mitochondrial	ABHD10	Q9NUJ1	34	80.6667	85.6667
Prenylcysteine oxidase 1	PCYOX1	Q9UHG3	57	81	96.6667
Pyruvate dehydrogenase E1 component subunit alpha, testis-specific form, mitochondrial	PDHA2	P29803	43	82	73
Mannosyl-oligosaccharide glucosidase	MOGS	Q13724	92	82	73.3333
Pyruvate dehydrogenase E1 component subunit beta, mitochondrial	PDHB	P11177	39	83.3333	111
Dolichyl-diphosphooligosaccharide--protein glycosyltransferase 48 kDa subunit	DDOST	P39656	51	83.6667	91
Protein-glutamine gamma-glutamyltransferase 4	TGM4	P49221	77	84.3333	100.333
Bactericidal permeability-increasing protein	BPI	P17213	54	84.6667	33
Carnitine O-acetyltransferase	CRAT	P43155	71	84.6667	84
Isoform 2 of Clathrin heavy chain 1	CLTC	Q00610-2	188	85.6667	141.667
Glutathione S-transferase Mu 3	GSTM3	P21266	27	86	96.3333
Epididymal sperm-binding protein 1	ELSPBP1	Q96BH3	26	86.3333	74
Carboxypeptidase D	CPD	O75976	153	87	101
T-complex protein 1 subunit alpha	TCP1	P17987	60	87.3333	163.667
Kinectin	KTN1	Q86UP2	156	89	146.333
Heat shock protein HSP 90-beta	HSP90AB1	P08238	83	89.3333	66.6667
FUN14 domain-containing protein 2	FUNDC2	Q9BWH2	21	89.3333	126.333
Synaptophysin-like protein 1	SYPL1	Q16563	29	89.6667	97.6667
T-complex protein 1 subunit gamma	CCT3	P49368	61	90	133
Vesicular integral-membrane protein VIP36	LMAN2	Q12907	40	91.6667	99.6667
Isoform 2 of cAMP-dependent protein kinase type II-alpha regulatory subunit	PRKAR2A	P13861-2	43	92.6667	115
Short-chain specific acyl-CoA dehydrogenase, mitochondrial	ACADS	P16219	44	93	100.333
T-complex protein 1 subunit delta	CCT4	P50991	58	93	129.333
Valine--tRNA ligase	VARS	P26640	140	93.6667	158.333
Isoform 5 of Protein disulfide-isomerase A6	PDIA6	Q15084-5	53	94.3333	96.6667
Glyceraldehyde-3-phosphate dehydrogenase	GAPDH	P04406	36	94.3333	98.3333
Cysteine-rich secretory protein 1	CRISP1	P54107	28	95.3333	65.6667
Fatty-acid amide hydrolase 1	FAAH	O00519	63	95.6667	85.6667
Glucose-6-phosphate isomerase	GPI	P06744	63	96	73
Transmembrane emp24 domain-containing protein 10	TMED10	P49755	25	98.6667	93
Isoform 4 of Sodium/potassium-transporting ATPase subunit alpha-1	ATP1A1	P05023-4	113	98.6667	181.333
Tripeptidyl-peptidase 2	TPP2	P29144	138	99.3333	81
Maltase-glucoamylase, intestinal	MGAM	O43451	210	99.6667	85.3333
4-trimethylaminobutyraldehyde dehydrogenase	ALDH9A1	P49189	54	100	119
Isoform 2 of Dynein heavy chain 17, axonemal	DNAH17	Q9UFH2-2	508	102	160.667
Isoform 2 of Medium-chain specific acyl-CoA dehydrogenase, mitochondrial	ACADM	P11310-2	47	102.333	117
Phosphoglycerate kinase 2	PGK2	P07205	45	103.333	125.333
Adipocyte plasma membrane-associated protein	APMAP	Q9HDC9	46	105	118
Cytochrome b-c1 complex subunit 2, mitochondrial	UQCRC2	P22695	48	105.333	170
Isoform 2 of Solute carrier family 2, facilitated glucose transporter member 14	SLC2A14	Q8TDB8-2	54	108	145.333
3-hydroxyisobutyrate dehydrogenase, mitochondrial	HIBADH	P31937	35	109	117.667
Heat shock 70 kDa protein 4L	HSPA4L	O95757	95	109.333	79.3333
T-complex protein 1 subunit beta	CCT2	P78371	57	109.333	149.333
T-complex protein 1 subunit eta	CCT7	Q99832	59	110.667	163
Cytochrome b-c1 complex subunit 1, mitochondrial	UQCRC1	P31930	53	111	151
Isoform M1 of Pyruvate kinase PKM	PKM	P14618-2	58	112.333	142
Aspartate aminotransferase, mitochondrial	GOT2	P00505	48	114.333	118
Izumo sperm-egg fusion protein 4	IZUMO4	Q1ZYL8	27	117	125.667
Presequence protease, mitochondrial	PITRM1	Q5JRX3	117	120	111.667
Importin subunit beta-1	KPNB1	Q14974	97	121.667	138.333
RuvB-like 2	RUVBL2	Q9Y230	51	121.667	167.333
2-oxoglutarate dehydrogenase, mitochondrial	OGDH	Q02218	116	122	105.667
Glucosidase 2 subunit beta	PRKCSH	P14314	59	123	65
Dipeptidyl peptidase 4	DPP4	P27487	88	124.333	136.667
NAD-dependent malic enzyme, mitochondrial	ME2	P23368	65	126.333	146
Azurocidin	AZU1	P20160	27	127.333	56
Cathelicidin antimicrobial peptide	CAMP	P49913	19	129	117
UDP-glucose:glycoprotein glucosyltransferase 1	UGGT1	Q9NYU2	177	130	116.667
Isoform 2 of Hydroxyacyl-coenzyme A dehydrogenase, mitochondrial	HADH	Q16836-2	42	130.667	112.333
Stress-70 protein, mitochondrial	HSPA9	P38646	74	131.333	119
Sodium/potassium-transporting ATPase subunit alpha-4	ATP1A4	Q13733	114	131.667	169
Sperm equatorial segment protein 1	SPESP1	Q6UW49	39	132	150.333
Plastin-2	LCP1	P13796	70	135	105
Plasma membrane calcium-transporting ATPase 4	ATP2B4	P23634	138	137	217.333
Elongation factor 1-alpha 1	EEF1A1	P68104	50	138	182.667
Elongation factor 1-gamma	EEF1G	P26641	50	140	208.667
Carnitine O-palmitoyltransferase 2, mitochondrial	CPT2	P23786	74	140.333	162.333
Delta(3,5)-Delta(2,4)-dienoyl-CoA isomerase, mitochondrial	ECH1	Q13011	36	141.667	162.667
Very long-chain specific acyl-CoA dehydrogenase, mitochondrial	ACADVL	P49748	70	146.333	118.667
Tubulin alpha-3C/D chain	TUBA3C	Q13748	50	149.333	254.667
Isoform 2 of Clusterin	CLU	P10909-2	58	150	149.333
Acrosin	ACR	P10323	46	152.667	197.667
Protein MENT	MENT	Q9BUN1	37	157	178
Prostatic acid phosphatase	ACPP	P15309	45	157.333	208.333
Tubulin beta-4B chain	TUBB4B	P68371	50	159.667	292.333
Dynein heavy chain 8, axonemal	DNAH8	Q96JB1	515	162	292.667
Heat shock 70 kDa protein 1-like	HSPA1L	P34931	70	163.333	179.667
Isoform 2 of Calnexin	CANX	P27824-2	72	165.333	128.333
Citrate synthase, mitochondrial	CS	O75390	52	169.667	181.667
Isoform 2 of Integrin alpha-M	ITGAM	P11215-2	127	173.667	88
Ras-related protein Rab-2A	RAB2A	P61019	24	175.667	198.667
60 kDa heat shock protein, mitochondrial	HSPD1	P10809	61	178	438.333
Probable C-mannosyltransferase DPY19L2	DPY19L2	Q6NUT2	87	178.333	194
Dolichyl-diphosphooligosaccharide--protein glycosyltransferase subunit 1	RPN1	P04843	69	179	184.667
Zona pellucida-binding protein 1	ZPBP	Q9BS86	40	179	195.667
Protein disulfide-isomerase A4	PDIA4	P13667	73	182.333	94.6667
Dolichyl-diphosphooligosaccharide--protein glycosyltransferase subunit 2	RPN2	P04844	69	185.667	179.333
Acrosin-binding protein	ACRBP	Q8NEB7	61	189.667	235.333
Fumarate hydratase, mitochondrial	FH	P07954	55	193.667	279.333
Long-chain-fatty-acid--CoA ligase 1	ACSL1	P33121	78	194	298.333
Sperm acrosome membrane-associated protein 1	SPACA1	Q9HBV2	32	195.333	254.333
Angiotensin-converting enzyme	ACE	P12821	150	197.333	291.333
Actin, cytoplasmic 2	ACTG1	P63261	42	201.333	189.333
L-lactate dehydrogenase A-like 6B	LDHAL6B	Q9BYZ2	42	202.667	199.333
Glyceraldehyde-3-phosphate dehydrogenase, testis-specific	GAPDHS	O14556	45	204	133.333
Isoform H7 of Myeloperoxidase	MPO	P05164-3	87	204.333	95.3333
Calmegin	CLGN	O14967	70	206	91
ADP/ATP translocase 4	SLC25A31	Q9H0C2	35	207.333	268.333
Protein disulfide-isomerase	P4HB	P07237	57	209.333	153.333
Succinyl-CoA:3-ketoacid coenzyme A transferase 1, mitochondrial	OXCT1	P55809	56	213	221
Leucine-rich repeat-containing protein 37A	LRRC37A	A6NMS7	188	216	194.667
Malate dehydrogenase, mitochondrial	MDH2	P40926	36	223.667	250
Aminopeptidase N	ANPEP	P15144	110	225	307.333
ATP synthase subunit alpha, mitochondrial	ATP5A1	P25705	60	230.333	365.333
Cytosol aminopeptidase	LAP3	P28838	56	232.667	267.667
Isoform 2 of 2,4-dienoyl-CoA reductase, mitochondrial	DECR1	Q16698-2	35	233	481.333
A-kinase anchor protein 4	AKAP4	Q5JQC9	94	237	236.333
Transitional endoplasmic reticulum ATPase	VCP	P55072	89	241.667	208
Succinate dehydrogenase [ubiquinone] flavoprotein subunit, mitochondrial	SDHA	P31040	73	248	263
Acetyl-CoA acetyltransferase, mitochondrial	ACAT1	P24752	45	251.667	314.667
Calreticulin	CALR	P27797	48	271.667	175
Trifunctional enzyme subunit beta, mitochondrial	HADHB	P55084	51	272	385
Neutral alpha-glucosidase AB	GANAB	Q14697	107	275.333	183.667
Alpha-enolase	ENO1	P06733	47	276.333	244
Dihydrolipoyl dehydrogenase, mitochondrial	DLD	P09622	54	277.667	307
Hypoxia up-regulated protein 1	HYOU1	Q9Y4L1	111	295.333	261
Semenogelin-1	SEMG1	P04279	52	297.667	268.333
Isoform 3 of Hexokinase-1	HK1	P19367-3	103	303.667	343.667
Leucine-rich repeat-containing protein 37B	LRRC37B	Q96QE4	106	308.667	313.333
Protein disulfide-isomerase A3	PDIA3	P30101	57	309	238.667
L-lactate dehydrogenase C chain	LDHC	P07864	36	373.333	347
Saccharopine dehydrogenase-like oxidoreductase	SCCPDH	Q8NBX0	47	392.667	480
Aconitate hydratase, mitochondrial	ACO2	Q99798	85	393.667	329
ATP synthase subunit beta, mitochondrial	ATP5B	P06576	57	440	776
Heat shock protein HSP 90-alpha	HSP90AA1	P07900	85	446	403.333
Trifunctional enzyme subunit alpha, mitochondrial	HADHA	P40939	83	478.333	603.333
Semenogelin-2	SEMG2	Q02383	65	530.333	415
Heat shock-related 70 kDa protein 2	HSPA2	P54652	70	530.333	559
78 kDa glucose-regulated protein	HSPA5	P11021	72	586	362
Serum albumin	ALB	P02768	69	652	386.333
Prolactin-inducible protein	PIP	P12273	17	682.667	708.667
Endoplasmin	HSP90B1	P14625	92	987	660.333
Lactotransferrin	LTF	P02788	78	2486.67	1299
EF-hand calcium-binding domain-containing protein 6	EFCAB6	Q5THR3	173	0	8
Isoform 2 of Fibulin-2	FBLN2	P98095-2	132	0	8
Dynein heavy chain 1, axonemal	DNAH1	Q9P2D7	494	0	8.66667
Nucleoside diphosphate kinase homolog 5	NME5	P56597	24	0	10
Histone deacetylase 11	HDAC11	Q96DB2	39	0	10.3333
Glypican-1	GPC1	P35052	62	0	12
Dynein heavy chain 10, axonemal	DNAH10	Q8IVF4	515	0	13.3333
Programmed cell death 6-interacting protein	PDCD6IP	Q8WUM4	96	0.666667	8
Bifunctional epoxide hydrolase 2	EPHX2	P34913	63	0.666667	9.33333
Aladin	AAAS	Q9NRG9	60	0.666667	9.33333
Isoform 2 of Importin-4	IPO4	Q8TEX9-2	119	0.666667	18
60S ribosomal protein L4	RPL4	P36578	48	1	8.33333
Retinoic acid receptor responder protein 1	RARRES1	P49788	33	1	8.33333
40S ribosomal protein S4, X isoform	RPS4X	P62701	30	1	9
Leucine-rich repeat-containing protein 59	LRRC59	Q96AG4	35	1	10.6667
Isoform 2 of Mitochondrial fission factor	MFF	Q9GZY8-2	33	1.33333	10.3333
UDP-glucose:glycoprotein glucosyltransferase 2	UGGT2	Q9NYU1	175	1.33333	10.6667
Isoform 2 of Eukaryotic translation initiation factor 5A-1	EIF5A	P63241-2	20	1.66667	8.33333
NADH dehydrogenase [ubiquinone] 1 alpha subcomplex subunit 2	NDUFA2	O43678	11	1.66667	8.66667
Prostate stem cell antigen	PSCA	O43653	13	1.66667	14.3333
Apolipoprotein A-IV	APOA4	P06727	45	1.66667	19.3333
Axonemal dynein light intermediate polypeptide 1	DNALI1	O14645	30	2	11.3333
Alpha-mannosidase 2x	MAN2A2	P49641	131	2	11.6667
Polypeptide N-acetylgalactosaminyltransferase 3	GALNT3	Q14435	73	2	14.6667
Radial spoke head 1 homolog	RSPH1	Q8WYR4	35	2	15.6667
Isoform 2 of Glutamine--fructose-6-phosphate aminotransferase [isomerizing] 1	GFPT1	Q06210-2	77	2.33333	10.6667
Acetyl-CoA acetyltransferase, cytosolic	ACAT2	Q9BWD1	41	2.33333	10.6667
60S ribosomal protein L10a	RPL10A	P62906	25	2.33333	11
Putative tyrosine-protein phosphatase TPTE	TPTE	P56180	64	2.33333	14.6667
Isoform 2 of Serine/threonine-protein phosphatase 2B catalytic subunit gamma isoform	PPP3CC	P48454-2	57	2.33333	16
Isoform 1S of Casein kinase I isoform gamma-1	CSNK1G1	Q9HCP0-2	45	2.66667	8
SET domain-containing protein 9	SETD9	Q8NE22	34	2.66667	8.33333
Peptidyl-prolyl cis-trans isomerase FKBP11	FKBP11	Q9NYL4	22	2.66667	8.66667
N-acyl-phosphatidylethanolamine-hydrolyzing phospholipase D	NAPEPLD	Q6IQ20	46	2.66667	10.3333
Mannose-1-phosphate guanyltransferase beta	GMPPB	Q9Y5P6	40	3	8
Mitochondrial import inner membrane translocase subunit TIM44	TIMM44	O43615	51	3	8.66667
Ribonuclease 4	RNASE4	P34096	17	3	10
PRA1 family protein 3	ARL6IP5	O75915	22	3	10.3333
40S ribosomal protein S10	RPS10	P46783	19	3	11.3333
Isoform 2 of Succinate dehydrogenase [ubiquinone] cytochrome b small subunit, mitochondrial	SDHD	O14521-2	13	3.33333	8.33333
Sphingomyelin phosphodiesterase 4	SMPD4	Q9NXE4	93	3.33333	9
Small membrane A-kinase anchor protein	C2orf88	Q9BSF0	11	3.33333	10
Isoform 2 of ATPase family AAA domain-containing protein 3A	ATAD3A	Q9NVI7-2	66	3.33333	11
Isoform 2 of Golgi apparatus protein 1	GLG1	Q92896-2	137	3.33333	12.3333
Coiled-coil domain-containing protein 63	CCDC63	Q8NA47	66	3.33333	12.6667
Isoform 4 of Tenascin	TNC	P24821-4	231	3.33333	14
Cytochrome c oxidase subunit 6C	COX6C	P09669	9	3.66667	8
Glycerol kinase 3	GK3P	Q14409	61	3.66667	8.33333
DnaJ homolog subfamily B member 8	DNAJB8	Q8NHS0	26	3.66667	8.66667
Isoform 2 of Solute carrier family 15 member 2	SLC15A2	Q16348-2	79	3.66667	9
60S ribosomal protein L35	RPL35	P42766	15	3.66667	9
Protein NipSnap homolog 2	NIPSNAP2	O75323	34	3.66667	10
Ubiquitin domain-containing protein 2	UBTD2	Q8WUN7	26	3.66667	10
Isoform 2 of Mitochondrial import inner membrane translocase subunit TIM50	TIMM50	Q3ZCQ8-2	50	3.66667	10.3333
GMP reductase 1	GMPR	P36959	37	3.66667	11.6667
NAD kinase 2, mitochondrial	NADK2	Q4G0N4	49	3.66667	11.6667
Isoform 4 of Neuropathy target esterase	PNPLA6	Q8IY17-4	151	3.66667	14
Nicalin	NCLN	Q969V3	63	4	8.66667
Isoform 3 of Metaxin-1	MTX1	Q13505-3	36	4	9.33333
60S ribosomal protein L7a	RPL7A	P62424	30	4	10
60S ribosomal protein L23	RPL23	P62829	15	4	10
Isoform 2 of Cilia- and flagella-associated protein 52	CFAP52	Q8N1V2-2	70	4	11.6667
Tubulin alpha-1B chain	TUBA1B	P68363	50	4.33333	8
2-iminobutanoate/2-iminopropanoate deaminase	RIDA	P52758	14	4.33333	9
Transmembrane emp24 domain-containing protein 1	TMED1	Q13445	25	4.33333	10.6667
Acetyl-coenzyme A transporter 1	SLC33A1	O00400	61	4.33333	11.3333
MICOS complex subunit MIC13	MIC13	Q5XKP0	13	4.33333	14
Epididymal secretory protein E3-beta	EDDM3B	P56851	18	4.66667	8
Isoform 2 of B-cell receptor-associated protein 29	BCAP29	Q9UHQ4-2	41	4.66667	8.66667
Dynein heavy chain 3, axonemal	DNAH3	Q8TD57	471	4.66667	9
Isoform 2 of Transmembrane protein 245	TMEM245	Q9H330-2	97	4.66667	9.33333
60S ribosomal protein L24	RPL24	P83731	18	4.66667	9.33333
Isoform 2 of Coatomer subunit beta'	COPB2	P35606-2	99	4.66667	10
ATP synthase-coupling factor 6, mitochondrial	ATP5J	P18859	13	4.66667	10.6667
Nucleoporin NUP53	NUP35	Q8NFH5	35	4.66667	11.3333
60S ribosomal protein L7	RPL7	P18124	29	4.66667	17.6667
Testis-expressed protein 44	TEX44	Q53QW1	42	5.33333	8.33333
Actin-like protein 7A	ACTL7A	Q9Y615	49	5.33333	9.33333
60S ribosomal protein L19	RPL19	P84098	23	5.33333	10
60S ribosomal protein L14	RPL14	P50914	23	5.33333	10.3333
Very-long-chain 3-oxoacyl-CoA reductase	HSD17B12	Q53GQ0	34	5.33333	14.3333
Major prion protein	PRNP	P04156	28	5.66667	8
LanC-like protein 1	LANCL1	O43813	45	5.66667	10.3333
Cytochrome b-c1 complex subunit 8	UQCRQ	O14949	10	5.66667	10.6667
40S ribosomal protein S14	RPS14	P62263	16	5.66667	11
Protein transport protein Sec61 subunit alpha isoform 1	SEC61A1	P61619	52	5.66667	11
BAG family molecular chaperone regulator 5	BAG5	Q9UL15	51	5.66667	11
NADH dehydrogenase [ubiquinone] 1 alpha subcomplex subunit 10, mitochondrial	NDUFA10	O95299	41	5.66667	11
60S ribosomal protein L18	RPL18	Q07020	22	5.66667	12.6667
60S ribosomal protein L31	RPL31	P62899	14	5.66667	14.3333
ATP synthase subunit delta, mitochondrial	ATP5D	P30049	17	5.66667	15.6667
Protoporphyrinogen oxidase	PPOX	P50336	51	6	8
UV excision repair protein RAD23 homolog B	RAD23B	P54727	43	6	9
40S ribosomal protein S15a	RPS15A	P62244	15	6	9.33333
Ethanolamine-phosphate cytidylyltransferase	PCYT2	Q99447	44	6	11.6667
Phospholipid-transporting ATPase IB	ATP8A2	Q9NTI2	129	6	12
40S ribosomal protein S5	RPS5	P46782	23	6	13
40S ribosomal protein S2	RPS2	P15880	31	6	17
Transmembrane protein 33	TMEM33	P57088	28	6.33333	8.66667
Isoform 2 of Nucleosome assembly protein 1-like 4	NAP1L4	Q99733-2	44	6.33333	8.66667
Integral membrane protein 2B	ITM2B	Q9Y287	30	6.33333	9
GrpE protein homolog 1, mitochondrial	GRPEL1	Q9HAV7	24	6.33333	9.66667
Sperm-associated antigen 4 protein	SPAG4	Q9NPE6	48	6.33333	10
ATP synthase subunit e, mitochondrial	ATP5I	P56385	8	6.33333	12.6667
Tubulin beta-4A chain	TUBB4A	P04350	50	6.33333	13.3333
Quinone oxidoreductase	CRYZ	Q08257	35	6.33333	13.6667
Mitochondrial coenzyme A transporter SLC25A42	SLC25A42	Q86VD7	35	6.33333	13.6667
40S ribosomal protein S17	RPS17	P08708	16	6.33333	18
GPI ethanolamine phosphate transferase 3	PIGO	Q8TEQ8	119	6.66667	8.66667
Peptidyl-prolyl cis-trans isomerase A	PPIA	P62937	18	6.66667	8.66667
Isoform 2 of Programmed cell death protein 6	PDCD6	O75340-2	22	6.66667	9
Isoform 2 of Eukaryotic translation initiation factor 3 subunit K	EIF3K	Q9UBQ5-2	24	6.66667	11.3333
Cell adhesion molecule 1	CADM1	Q9BY67	49	6.66667	12
Acetolactate synthase-like protein	ILVBL	A1L0T0	68	6.66667	18
Elongation factor 1-beta	EEF1B2	P24534	25	7	8.33333
NADH dehydrogenase [ubiquinone] 1 alpha subcomplex subunit 12	NDUFA12	Q9UI09	17	7	9
Dynactin subunit 3	DCTN3	O75935	21	7	9.33333
Magnesium transporter protein 1	MAGT1	Q9H0U3	38	7	9.66667
Proteasome activator complex subunit 2	PSME2	Q9UL46	27	7	9.66667
Protein lunapark	LNP	Q9C0E8	48	7	10
Transmembrane protein 14C	TMEM14C	Q9P0S9	12	7	10.6667
Nucleotide exchange factor SIL1	SIL1	Q9H173	52	7	12.3333
Serine/threonine-protein phosphatase PGAM5, mitochondrial	PGAM5	Q96HS1	32	7	13
Choline transporter-like protein 4	SLC44A4	Q53GD3	79	7	16.3333
Coiled-coil domain-containing protein 90B, mitochondrial	CCDC90B	Q9GZT6	30	7	16.6667
Phenylalanine--tRNA ligase alpha subunit	FARSA	Q9Y285	58	7	17.6667
FAS-associated factor 2	FAF2	Q96CS3	53	7.33333	8
Tetratricopeptide repeat protein 25	TTC25	Q96NG3	77	7.33333	8
V-type proton ATPase 16 kDa proteolipid subunit	ATP6V0C	P27449	16	7.33333	8.33333
Methylmalonyl-CoA mutase, mitochondrial	MUT	P22033	83	7.33333	8.66667
Reactive oxygen species modulator 1	ROMO1	P60602	8	7.33333	8.66667
Isoform 2 of Calcium load-activated calcium channel	TMCO1	Q9UM00-2	19	7.33333	9.33333
Serpin B12	SERPINB12	Q96P63	46	7.33333	9.33333
60S ribosomal protein L22	RPL22	P35268	15	7.33333	9.33333
Isocitrate dehydrogenase [NAD] subunit gamma, mitochondrial	IDH3G	P51553	43	7.33333	9.33333
Sphingomyelin phosphodiesterase 2	SMPD2	O60906	48	7.33333	9.66667
Glycine cleavage system H protein, mitochondrial	GCSH	P23434	19	7.33333	10.3333
40S ribosomal protein S8	RPS8	P62241	24	7.33333	12.3333
Metalloproteinase inhibitor 3	TIMP3	P35625	24	7.33333	13.3333
40S ribosomal protein S18	RPS18	P62269	18	7.33333	15.6667
S-formylglutathione hydrolase	ESD	P10768	31	7.66667	8
Glycodelin	PAEP	P09466	21	7.66667	8.33333
Hydroxysteroid dehydrogenase-like protein 2	HSDL2	Q6YN16	45	7.66667	8.66667
Casein kinase II subunit alpha	CSNK2A1	P68400	45	7.66667	9
Tubulin polymerization-promoting protein family member 2	TPPP2	P59282	19	7.66667	9
Glutaredoxin-related protein 5, mitochondrial	GLRX5	Q86SX6	17	7.66667	10
Protein FAM71E2	FAM71E2	Q8N5Q1	100	7.66667	10.6667
Signal peptide peptidase-like 2B	SPPL2B	Q8TCT7	65	7.66667	11
Probable Xaa-Pro aminopeptidase 3	XPNPEP3	Q9NQH7	57	7.66667	11
60S ribosomal protein L13	RPL13	P26373	24	7.66667	11
Signal recognition particle receptor subunit beta	SRPRB	Q9Y5M8	30	7.66667	11.6667
14-3-3 protein sigma	SFN	P31947	28	7.66667	13
Aspartyl aminopeptidase	DNPEP	Q9ULA0	52	7.66667	13.6667
Beta-defensin 129	DEFB129	Q9H1M3	20	7.66667	14
Solute carrier organic anion transporter family member 6A1	SLCO6A1	Q86UG4	79	7.66667	15.3333
HLA class II histocompatibility antigen, DRB1-11 beta chain	HLA-DRB1	P20039	30	8	2.33333
Small nuclear ribonucleoprotein Sm D2	SNRPD2	P62316	14	8	2.66667
Isoform TGN46 of Trans-Golgi network integral membrane protein 2	TGOLN2	O43493-2	46	8	5
Nuclear pore complex-interacting protein family member B6	NPIPB6	E9PJ23	49	8	5
Branched-chain-amino-acid aminotransferase, mitochondrial	BCAT2	O15382	44	8	5.33333
Kunitz-type protease inhibitor 3	SPINT3	P49223	10	8	6.33333
Beta-2-microglobulin	B2M	P61769	14	8	7.33333
Immunoglobulin lambda-like polypeptide 5	IGLL5	B9A064	23	8	7.66667
2-oxoisovalerate dehydrogenase subunit beta, mitochondrial	BCKDHB	P21953	43	8	7.66667
Acylpyruvase FAHD1, mitochondrial	FAHD1	Q6P587	25	8	9
Dynein light chain roadblock-type 2	DYNLRB2	Q8TF09	11	8	9
NADH dehydrogenase [ubiquinone] 1 alpha subcomplex assembly factor 3	NDUFAF3	Q9BU61	20	8	9.66667
CD9 antigen	CD9	P21926	25	8	10.3333
Ras-related protein Rap-1b	RAP1B	P61224	21	8	11.6667
Cytochrome c oxidase subunit 6A1, mitochondrial	COX6A1	P12074	12	8	11.6667
Acyl carrier protein, mitochondrial	NDUFAB1	O14561	17	8	12
Translocon-associated protein subunit delta	SSR4	P51571	19	8	15.3333
Carboxypeptidase E	CPE	P16870	53	8	16.3333
Chitinase-3-like protein 1	CHI3L1	P36222	43	8.33333	0.333333
Speriolin	SPATC1	Q76KD6	62	8.33333	2.33333
von Willebrand factor A domain-containing protein 1	VWA1	Q6PCB0	47	8.33333	3
Isoform 6 of Cysteine-rich with EGF-like domain protein 2	CRELD2	Q6UXH1-6	40	8.33333	3.66667
Isoform 2 of ATP-binding cassette sub-family G member 2	ABCG2	Q9UNQ0-2	67	8.33333	4.66667
Eukaryotic translation initiation factor 3 subunit C	EIF3C	Q99613	105	8.33333	5
Dipeptidyl peptidase 3	DPP3	Q9NY33	83	8.33333	7.66667
Iron-sulfur cluster assembly enzyme ISCU, mitochondrial	ISCU	Q9H1K1	18	8.33333	8.33333
Dipeptidase 1	DPEP1	P16444	46	8.33333	8.66667
Kelch-like protein 10	KLHL10	Q6JEL2	69	8.33333	8.66667
Mitochondrial ornithine transporter 2	SLC25A2	Q9BXI2	33	8.33333	9.66667
26S proteasome non-ATPase regulatory subunit 4	PSMD4	P55036	41	8.33333	10
Oligosaccharyltransferase complex subunitTC	OSTC	Q9NRP0	17	8.33333	10.3333
Uncharacterized protein C19orf18	C19orf18	Q8NEA5	24	8.33333	13
Isobutyryl-CoA dehydrogenase, mitochondrial	ACAD8	Q9UKU7	45	8.33333	19.6667
Dynein intermediate chain 2, axonemal	DNAI2	Q9GZS0	69	8.33333	19.6667
Hemopexin	HPX	P02790	52	8.66667	0.333333
RNA-binding motif protein, X-linked-like-2	RBMXL2	O75526	43	8.66667	0.666667
Protein-9	OS9	Q13438	76	8.66667	1.33333
Filaggrin	FLG	P20930	435	8.66667	4.66667
Vesicle-associated membrane protein 4	VAMP4	O75379	16	8.66667	5.66667
Bleomycin hydrolase	BLMH	Q13867	53	8.66667	6
CD81 antigen	CD81	P60033	26	8.66667	7
Isoform 2 of Mannose-P-dolichol utilization defect 1 protein	MPDU1	O75352-2	20	8.66667	7.33333
40S ribosomal protein S16	RPS16	P62249	16	8.66667	8
Prostate and testis expressed protein 2	PATE2	Q6UY27	13	8.66667	8.33333
Macrophage migration inhibitory factor	MIF	P14174	12	8.66667	8.66667
Ras-related protein Rab-4B	RAB4B	P61018	24	8.66667	8.66667
Phospholipid-transporting ATPase IA	ATP8A1	Q9Y2Q0	131	8.66667	9.33333
Selenoprotein F	SELENOF	O60613	18	8.66667	9.33333
Sperm protein associated with the nucleus on the X chromosome B1	SPANXB1	Q9NS25	12	8.66667	9.66667
Serine protease HTRA2, mitochondrial	HTRA2	O43464	49	8.66667	10
NADH-ubiquinone oxidoreductase chain 1	MT-ND1	P03886	36	8.66667	11.3333
Probable ergosterol biosynthetic protein 28	ERG28	Q9UKR5	16	8.66667	11.6667
Uncharacterized protein C7orf61	C7orf61	Q8IZ16	24	8.66667	12.3333
Calpain-1 catalytic subunit	CAPN1	P07384	82	8.66667	14.6667
Translocation protein SEC63 homolog	SEC63	Q9UGP8	88	8.66667	17.6667
Isoform 4 of DNA topoisomerase 2-alpha	TOP2A	P11388-4	183	9	0
HLA class II histocompatibility antigen, DR alpha chain	HLA-DRA	P01903	29	9	3.33333
Sulfide:quinone oxidoreductase, mitochondrial	SQOR	Q9Y6N5	50	9	5
Isoform 2 of Cleft lip and palate transmembrane protein 1-like protein	CLPTM1L	Q96KA5-2	58	9	5.33333
Mitochondrial fission 1 protein	FIS1	Q9Y3D6	17	9	7
CDGSH iron-sulfur domain-containing protein 2	CISD2	Q8N5K1	15	9	7.33333
Isoform 3 of Torsin-1A-interacting protein 1	TOR1AIP1	Q5JTV8-3	66	9	7.33333
26S proteasome regulatory subunit 4	PSMC1	P62191	49	9	7.66667
Dolichol-phosphate mannosyltransferase subunit 1	DPM1	O60762	30	9	8.33333
Elongin-C	ELOC	Q15369	12	9	9
ATP synthase subunit s, mitochondrial	ATP5S	Q99766	25	9	10.3333
Dolichyldiphosphatase 1	DOLPP1	Q86YN1	27	9	10.6667
Putative lipoyltransferase 2, mitochondrial	LIPT2	A6NK58	25	9	11
GTP-binding nuclear protein Ran	RAN	P62826	24	9	11.3333
UPF0160 protein MYG1, mitochondrial	C12orf10	Q9HB07	42	9	13.3333
Eukaryotic translation initiation factor 3 subunit M	EIF3M	Q7L2H7	43	9	15.3333
40S ribosomal protein S19	RPS19	P39019	16	9	15.6667
Protein EFR3 homolog A	EFR3A	Q14156	93	9	17
Isoform 3 of Golgi pH regulator A	GPR89A	B7ZAQ6-3	50	9	17.6667
FACT complex subunit SPT16	SUPT16H	Q9Y5B9	120	9.33333	0
Aspartate--tRNA ligase, cytoplasmic	DARS	P14868	57	9.33333	2.66667
EF-hand calcium-binding domain-containing protein 1	EFCAB1	Q9HAE3	24	9.33333	3.33333
Actin-related protein 3	ACTR3	P61158	47	9.33333	5.66667
4F2 cell-surface antigen heavy chain	SLC3A2	P08195	68	9.33333	7
Frataxin, mitochondrial	FXN	Q16595	23	9.33333	7
Isoform 2 of Lactoylglutathione lyase	GLO1	Q04760-2	19	9.33333	7
NADH dehydrogenase [ubiquinone] 1 alpha subcomplex subunit 8	NDUFA8	P51970	20	9.33333	8
GTP-binding protein SAR1a	SAR1A	Q9NR31	22	9.33333	9
ATP synthase subunit a	MT-ATP6	P00846	25	9.33333	9.33333
Isoform 3 of Oxidoreductase HTATIP2	HTATIP2	Q9BUP3-3	30	9.33333	9.33333
Cathepsin F	CTSF	Q9UBX1	53	9.33333	10.3333
Adenosylhomocysteinase	AHCY	P23526	48	9.33333	12.6667
Maleylacetoacetate isomerase	GSTZ1	O43708	24	9.33333	13
Wolframin	WFS1	O76024	100	9.33333	14.6667
Cytochrome b-c1 complex subunit 6, mitochondrial	UQCRH	P07919	11	9.33333	14.6667
SUN domain-containing protein 3	SUN3	Q8TAQ9	41	9.33333	14.6667
NADH dehydrogenase [ubiquinone] iron-sulfur protein 8, mitochondrial	NDUFS8	O00217	24	9.33333	15
Perilipin-3	PLIN3	O60664	47	9.33333	16
14-3-3 protein gamma	YWHAG	P61981	28	9.33333	17
Isoform 2 of Voltage-dependent calcium channel subunit alpha-2/delta-2	CACNA2D2	Q9NY47-2	129	9.33333	19
Calpain small subunit 1	CAPNS1	P04632	28	9.33333	19.6667
Protein canopy homolog 3	CNPY3	Q9BT09	31	9.66667	0.666667
Isoform 2 of Heterogeneous nuclear ribonucleoprotein M	HNRNPM	P52272-2	74	9.66667	1.66667
THO complex subunit 4	ALYREF	Q86V81	27	9.66667	2.33333
N-acetylated-alpha-linked acidic dipeptidase 2	NAALAD2	Q9Y3Q0	84	9.66667	5.66667
Phosphatidate cytidylyltransferase 2	CDS2	O95674	51	9.66667	6.33333
Voltage-dependent anion-selective channel protein 3	VDAC3	Q9Y277	31	9.66667	7
Plastin-3	PLS3	P13797	71	9.66667	7.33333
Metalloproteinase inhibitor 1	TIMP1	P01033	23	9.66667	9
NADH dehydrogenase [ubiquinone] 1 beta subcomplex subunit 7	NDUFB7	P17568	16	9.66667	9.66667
Mitochondrial ornithine transporter 1	SLC25A15	Q9Y619	33	9.66667	11.6667
40S ribosomal protein S9	RPS9	P46781	23	9.66667	12.6667
Enoyl-[acyl-carrier-protein] reductase, mitochondrial	MECR	Q9BV79	40	9.66667	13.6667
Poly [ADP-ribose] polymerase 1	PARP1	P09874	113	10	0
Isoform 2 of Large proline-rich protein BAG6	BAG6	P46379-2	119	10	4.66667
Metaxin-2	MTX2	O75431	30	10	6.66667
Isoform 3 of Vitamin D-binding protein	GC	P02774-3	55	10	6.66667
2-oxoisovalerate dehydrogenase subunit alpha, mitochondrial	BCKDHA	P12694	50	10	7.33333
Peptidyl-prolyl cis-trans isomerase F, mitochondrial	PPIF	P30405	22	10	8.66667
Isoform 2 of 3-mercaptopyruvate sulfurtransferase	MPST	P25325-2	35	10	10.6667
Ras-related protein Rab-11A	RAB11A	P62491	24	10	11
Phospholipase A1 member A	PLA1A	Q53H76	50	10	12.3333
Inositol monophosphatase 3	IMPAD1	Q9NX62	39	10	13.3333
Fragile X mental retardation 1 neighbor protein	FMR1NB	Q8N0W7	29	10	18.3333
Inositol-3-phosphate synthase 1	ISYNA1	Q9NPH2	61	10.3333	1.66667
DnaJ homolog subfamily C member 3	DNAJC3	Q13217	58	10.3333	2.66667
Platelet-activating factor acetylhydrolase IB subunit alpha	PAFAH1B1	P43034	47	10.3333	6.33333
Arrestin domain-containing protein 5	ARRDC5	A6NEK1	38	10.3333	8
Ras-related protein Ral-A	RALA	P11233	24	10.3333	8.66667
Lysosome membrane protein 2	SCARB2	Q14108	54	10.3333	9.33333
Hsp90 co-chaperone Cdc37	CDC37	Q16543	44	10.3333	10.3333
Very-long-chain enoyl-CoA reductase	TECR	Q9NZ01	36	10.3333	12
Isoform 3 of Seipin	BSCL2	Q96G97-4	51	10.3333	14.6667
26S proteasome regulatory subunit 10B	PSMC6	P62333	44	10.3333	14.6667
Solute carrier family 25 member 35	SLC25A35	Q3KQZ1	32	10.3333	17.3333
Isoform J of Membrane cofactor protein	CD46	P15529-6	41	10.3333	17.3333
Isoform 2 of Cartilage acidic protein 1	CRTAC1	Q9NQ79-2	70	10.6667	0.333333
Neutrophil elastase	ELANE	P08246	29	10.6667	2.66667
Antileukoproteinase	SLPI	P03973	14	10.6667	7
Sortilin	SORT1	Q99523	92	10.6667	8.33333
Isoform 2 of Reticulon-3	RTN3	O95197-2	111	10.6667	11.6667
Isoform 3 of Endoplasmic reticulum lectin 1	ERLEC1	Q96DZ1-3	52	10.6667	12.6667
HD domain-containing protein 2	HDDC2	Q7Z4H3	23	10.6667	13.3333
40S ribosomal protein S25	RPS25	P62851	14	10.6667	15.3333
Gelsolin	GSN	P06396	86	11	1.33333
Alpha-2-antiplasmin	SERPINF2	P08697	55	11	2.33333
Purine nucleoside phosphorylase	PNP	P00491	32	11	2.66667
NADH dehydrogenase [ubiquinone] iron-sulfur protein 4, mitochondrial	NDUFS4	O43181	20	11	8.66667
Isoform 4 of Heat shock protein 105 kDa	HSPH1	Q92598-4	97	11	8.66667
Protein NipSnap homolog 1	NIPSNAP1	Q9BPW8	33	11	10.3333
Isoform 2 of Secretory carrier-associated membrane protein 4	SCAMP4	Q969E2-2	22	11	11
Citrate lyase subunit beta-like protein, mitochondrial	CLYBL	Q8N0X4	37	11	11
Secretory carrier-associated membrane protein 2	SCAMP2	O15127	37	11	13
Rab GDP dissociation inhibitor alpha	GDI1	P31150	51	11	13.3333
High mobility group protein B4	HMGB4	Q8WW32	22	11	13.6667
Cob(I)yrinic acid a,c-diamide adenosyltransferase, mitochondrial	MMAB	Q96EY8	27	11	13.6667
Stress-induced-phosphoprotein 1	STIP1	P31948	63	11	14.3333
Lipoprotein lipase	LPL	P06858	53	11	19.3333
Peptidyl-prolyl cis-trans isomerase FKBP4	FKBP4	Q02790	52	11.3333	6
NADH-ubiquinone oxidoreductase chain 5	MT-ND5	P03915	67	11.3333	9.33333
Coatomer subunit epsilon	COPE	O14579	34	11.3333	10.6667
Annexin A4	ANXA4	P09525	36	11.3333	10.6667
Glycerol-3-phosphate dehydrogenase, mitochondrial	GPD2	P43304	81	11.3333	11.3333
Serine/threonine-protein phosphatase 2A activator	PTPA	Q15257	41	11.3333	11.3333
Protein disulfide-isomerase-like protein of the testis	PDILT	Q8N807	67	11.3333	12.6667
Aquaporin-5	AQP5	P55064	28	11.3333	12.6667
Mimitin, mitochondrial	NDUFAF2	Q8N183	20	11.3333	14
Isoform 2 of Transmembrane protein 120A	TMEM120A	Q9BXJ8-2	36	11.3333	17
AP-1 complex subunit gamma-1	AP1G1	O43747	91	11.3333	19.6667
Isoform 2 of WD repeat-containing protein 35	WDR35	Q9P2L0-2	132	11.6667	1
Ras GTPase-activating-like protein IQGAP1	IQGAP1	P46940	189	11.6667	1.66667
Binder of sperm protein homolog 1	BSPH1	Q075Z2	16	11.6667	5.66667
Protein RER1	RER1	O15258	23	11.6667	10.3333
V-type proton ATPase subunit B, brain isoform	ATP6V1B2	P21281	57	11.6667	10.3333
NADH dehydrogenase [ubiquinone] 1 alpha subcomplex subunit 13	NDUFA13	Q9P0J0	17	11.6667	10.6667
NADH-ubiquinone oxidoreductase chain 4	MT-ND4	P03905	52	11.6667	11
Mitochondrial import receptor subunit TOM22 homolog	TOMM22	Q9NS69	16	11.6667	11.6667
Protein S100-A11	S100A11	P31949	12	11.6667	12.3333
Elongation factor Tu, mitochondrial	TUFM	P49411	50	11.6667	13
Probable inactive serine protease 37	PRSS37	A4D1T9	26	11.6667	13
NADH dehydrogenase [ubiquinone] 1 alpha subcomplex subunit 5	NDUFA5	Q16718	13	11.6667	14.3333
Importin subunit alpha-3	KPNA4	O00629	58	11.6667	14.3333
Alpha-soluble NSF attachment protein	NAPA	P54920	33	11.6667	15
Lysozyme-like protein 6	LYZL6	O75951	17	11.6667	16
Haptoglobin	HP	P00738	45	12	3.66667
Cytochrome b-245 light chain	CYBA	P13498	21	12	4
Ubiquitin carboxyl-terminal hydrolase isozyme L3	UCHL3	P15374	26	12	6.33333
ERO1-like protein alpha	ERO1A	Q96HE7	54	12	7.66667
Thioredoxin-dependent peroxide reductase, mitochondrial	PRDX3	P30048	28	12	9
Proteasome subunit alpha type-7	PSMA7	O14818	28	12	11
Leucine-rich repeat-containing protein 37A2	LRRC37A2	A6NM11	188	12	11
Eukaryotic translation initiation factor 3 subunit I	EIF3I	Q13347	37	12	11.3333
Probable inactive ribonuclease-like protein 13	RNASE13	Q5GAN3	18	12	12.6667
Guanine nucleotide-binding protein G(I)/G(S)/G(T) subunit beta-1	GNB1	P62873	37	12	13.3333
Isoform 2 of Cadherin-1	CDH1	P12830-2	91	12	14.3333
60S acidic ribosomal protein P2	RPLP2	P05387	12	12	17.6667
Carcinoembryonic antigen-related cell adhesion molecule 8	CEACAM8	P31997	38	12.3333	7
Cystatin-S	CST4	P01036	16	12.3333	7
Nuclease-sensitive element-binding protein 1	YBX1	P67809	36	12.3333	9.33333
Prostate and testis expressed protein 3	PATE3	B3GLJ2	12	12.3333	10.6667
Sulfatase-modifying factor 2	SUMF2	Q8NBJ7	34	12.3333	11
Transmembrane protein 209	TMEM209	Q96SK2	63	12.3333	13.3333
Phospholipase A2, membrane associated	PLA2G2A	P14555	16	12.3333	15.3333
NIF3-like protein 1	NIF3L1	Q9GZT8	42	12.3333	15.6667
Myosin light polypeptide 6	MYL6	P60660	17	12.3333	15.6667
Heterogeneous nuclear ribonucleoprotein F	HNRNPF	P52597	46	12.6667	0
Nuclear pore membrane glycoprotein 210	NUP210	Q8TEM1	205	12.6667	1.66667
Isoform 2 of Heterogeneous nuclear ribonucleoprotein K	HNRNPK	P61978-2	51	12.6667	3
Isoform 3 of Thioredoxin reductase 1, cytoplasmic	TXNRD1	Q16881-3	66	12.6667	6.66667
SPRY domain-containing protein 7	SPRYD7	Q5W111	22	12.6667	8
Cytochrome b5 type B	CYB5B	O43169	16	12.6667	10.6667
Arachidonate 5-lipoxygenase	ALOX5	P09917	78	12.6667	10.6667
Glutamine synthetase	GLUL	P15104	42	12.6667	11
UPF0598 protein C8orf82	C8orf82	Q6P1X6	24	12.6667	12.3333
NADH dehydrogenase [ubiquinone] iron-sulfur protein 7, mitochondrial	NDUFS7	O75251	24	12.6667	13
Cystatin-C	CST3	P01034	16	12.6667	13.6667
Aflatoxin B1 aldehyde reductase member 2	AKR7A2	O43488	40	12.6667	14.3333
Mitochondria-eating protein	SPATA18	Q8TC71	61	12.6667	14.3333
ADP/ATP translocase 1	SLC25A4	P12235	33	12.6667	15.6667
Glycerol-3-phosphate phosphatase	PGP	A6NDG6	34	12.6667	16.6667
Elongation factor Ts, mitochondrial	TSFM	P43897	35	12.6667	17.6667
Acyl-coenzyme A thioesterase 13	ACOT13	Q9NPJ3	15	12.6667	18
Triokinase/FMN cyclase	TKFC	Q3LXA3	59	12.6667	19
Isoform 2 of Beta-glucuronidase	GUSB	P08236-2	69	13	7
Histone H1.3	HIST1H1D	P16402	22	13	7.33333
Transketolase-like protein 1	TKTL1	P51854	65	13	9
Immunoglobulin kappa light chain		P0DOX7	23	13	10.6667
Histone H2B type 1-L	HIST1H2BL	Q99880	14	13	12
Cofilin-1	CFL1	P23528	19	13	15.3333
Isoform 2 of Succinate-semialdehyde dehydrogenase, mitochondrial	ALDH5A1	P51649-2	59	13	17
40S ribosomal protein S7	RPS7	P62081	22	13	19.3333
Phospholipase B-like 1	PLBD1	Q6P4A8	63	13.3333	7
Leukocyte surface antigen CD47	CD47	Q08722	35	13.3333	10
Alpha-1-acid glycoprotein 1	ORM1	P02763	24	13.3333	10
Protein canopy homolog 2	CNPY2	Q9Y2B0	21	13.3333	12
Isoform 3 of Nucleoside diphosphate kinase B	NME2	P22392-2	30	13.3333	12.3333
Dipeptidyl peptidase 2	DPP7	Q9UHL4	54	13.3333	12.6667
Fibronectin	FN1	P02751	263	13.3333	15.3333
Prenylated Rab acceptor protein 1	RABAC1	Q9UI14	21	13.3333	15.6667
NADH dehydrogenase [ubiquinone] 1 alpha subcomplex subunit 11	NDUFA11	Q86Y39	15	13.3333	16.3333
FAS-associated factor 1	FAF1	Q9UNN5	74	13.6667	4.66667
NADP-dependent malic enzyme	ME1	P48163	64	13.6667	6.33333
Fructose-1,6-bisphosphatase 1	FBP1	P09467	37	13.6667	7.66667
Myeloid-derived growth factor	MYDGF	Q969H8	19	13.6667	9
Very-long-chain (3R)-3-hydroxyacyl-CoA dehydratase 3	HACD3	Q9P035	43	13.6667	9.66667
Isoform 2 of Carcinoembryonic antigen-related cell adhesion molecule 1	CEACAM1	P13688-2	46	13.6667	11
Signal peptidase complex subunit 1	SPCS1	Q9Y6A9	12	13.6667	12
Protein jagunal homolog 1	JAGN1	Q8N5M9	21	13.6667	13
BRI3-binding protein	BRI3BP	Q8WY22	28	13.6667	13
Ras-related protein Rab-2B	RAB2B	Q8WUD1	24	13.6667	14
Oligoribonuclease, mitochondrial	REXO2	Q9Y3B8	27	13.6667	14.6667
L-lactate dehydrogenase B chain	LDHB	P07195	37	13.6667	15
Tumor protein p53-inducible protein 11	TP53I11	O14683	21	13.6667	17
Histone H2A-Bbd type 2/3	H2AFB2	P0C5Z0	13	13.6667	19.3333
NADH dehydrogenase [ubiquinone] 1 beta subcomplex subunit 10	NDUFB10	O96000	21	14	13.3333
Isoform 2 of Proteasome subunit alpha type-3	PSMA3	P25788-2	28	14	14
Myeloid-associated differentiation marker	MYADM	Q96S97	35	14	14.3333
Isoform 4 of Uncharacterized protein KIAA1683	KIAA1683	Q9H0B3-4	147	14	14.3333
Brain mitochondrial carrier protein 1	SLC25A14	O95258	36	14	15
Surfeit locus protein 4	SURF4	O15260	30	14	15.3333
GLIPR1-like protein 2	GLIPR1L2	Q4G1C9	40	14	15.3333
Eukaryotic translation initiation factor 3 subunit H	EIF3H	O15372	40	14	16.6667
Glutamate dehydrogenase 1, mitochondrial	GLUD1	P00367	61	14.3333	10
Lysozyme C	LYZ	P61626	17	14.3333	10.3333
Phosphatidylethanolamine-binding protein 1	PEBP1	P30086	21	14.3333	13
Histone H3.3	H3F3A	P84243	15	14.3333	13.3333
Nuclear migration protein nudC	NUDC	Q9Y266	38	14.3333	14
EF-hand calcium-binding domain-containing protein 14	EFCAB14	O75071	55	14.3333	14.3333
Nuclease EXOG, mitochondrial	EXOG	Q9Y2C4	41	14.3333	15.3333
Isoform 2 of CD63 antigen	CD63	P08962-2	23	14.3333	15.3333
Fumarylacetoacetate hydrolase domain-containing protein 2B	FAHD2B	Q6P2I3	35	14.3333	16
Protein FAM71A	FAM71A	Q8IYT1	63	14.3333	17
Isoform 1B of Synaptogyrin-1	SYNGR1	O43759-2	21	14.3333	17.3333
Isocitrate dehydrogenase [NADP], mitochondrial	IDH2	P48735	51	14.3333	17.6667
Dolichyl-diphosphooligosaccharide--protein glycosyltransferase subunit DAD1	DAD1	P61803	12	14.3333	18.6667
NADH dehydrogenase [ubiquinone] 1 beta subcomplex subunit 9	NDUFB9	Q9Y6M9	22	14.6667	12.3333
Niemann-Pick C1 protein	NPC1	O15118	142	14.6667	12.6667
Transmembrane emp24 domain-containing protein 5	TMED5	Q9Y3A6	26	14.6667	14.3333
Putative transferase CAF17, mitochondrial	IBA57	Q5T440	38	14.6667	17.6667
Moesin	MSN	P26038	68	15	11.3333
F-actin-capping protein subunit alpha-1	CAPZA1	P52907	33	15	14
Lysozyme-like protein 4	LYZL4	Q96KX0	16	15	14.3333
Signal peptidase complex subunit 3	SPCS3	P61009	20	15	15.3333
Serine protease 58	PRSS58	Q8IYP2	27	15	15.3333
26S proteasome non-ATPase regulatory subunit 12	PSMD12	O00232	53	15	17.3333
Isoform 24 of CKLF-like MARVEL transmembrane domain-containing protein 1	CMTM1	Q8IZ96-17	31	15	18
Isoform 3 of Pyruvate dehydrogenase protein X component, mitochondrial	PDHX	O00330-3	51	15	18.3333
Isoform 2 of DnaJ homolog subfamily A member 4	DNAJA4	Q8WW22-2	48	15	18.6667
26S proteasome regulatory subunit 7	PSMC2	P35998	49	15	18.6667
Disintegrin and metalloproteinase domain-containing protein 29	ADAM29	Q9UKF5	93	15	19.3333
Translin-associated protein X	TSNAX	Q99598	33	15	19.3333
Lanosterol synthase	LSS	P48449	83	15.3333	11.3333
Pyruvate dehydrogenase E1 component subunit alpha, somatic form, mitochondrial	PDHA1	P08559	43	15.3333	11.3333
Lysophospholipid acyltransferase 5	LPCAT3	Q6P1A2	56	15.3333	12.3333
Rho GDP-dissociation inhibitor 1	ARHGDIA	P52565	23	15.3333	15
3'(2'),5'-bisphosphate nucleotidase 1	BPNT1	O95861	33	15.3333	17.6667
X-ray repair cross-complementing protein 6	XRCC6	P12956	70	15.6667	1.33333
Leukocyte elastase inhibitor	SERPINB1	P30740	43	15.6667	9
Prostaglandin-H2 D-isomerase	PTGDS	P41222	21	15.6667	12
Dynein light chain 1, cytoplasmic	DYNLL1	P63167	10	15.6667	13.6667
CAAX prenyl protease 1 homolog	ZMPSTE24	O75844	55	15.6667	14
Protein DPCD	DPCD	Q9BVM2	23	15.6667	16.6667
Vitamin K epoxide reductase complex subunit 1-like protein 1	VKORC1L1	Q8N0U8	20	15.6667	19
Calmin	CLMN	Q96JQ2	112	15.6667	19.6667
Transketolase	TKT	P29401	68	16	2.66667
14-3-3 protein beta/alpha	YWHAB	P31946	28	16	12.6667
Isoform 6 of Complement decay-accelerating factor	CD55	P08174-6	56	16	13.3333
Phosphoglycerate kinase 1	PGK1	P00558	45	16	19.6667
Isoform 2 of Matrilin-2	MATN2	O00339-2	105	16.3333	3.33333
Neutrophil collagenase	MMP8	P22894	53	16.3333	9
Zymogen granule protein 16 homolog B	ZG16B	Q96DA0	23	16.3333	17.6667
Isoform LAMP-2B of Lysosome-associated membrane glycoprotein 2	LAMP2	P13473-2	45	16.3333	18.6667
Dynein light chain 2, cytoplasmic	DYNLL2	Q96FJ2	10	16.3333	18.6667
Stromal cell-derived factor 2-like protein 1	SDF2L1	Q9HCN8	24	16.6667	6.33333
Epididymal secretory protein E1	NPC2	P61916	17	16.6667	13.3333
Mitochondrial-processing peptidase subunit beta	PMPCB	O75439	54	17	6.66667
Tissue alpha-L-fucosidase	FUCA1	P04066	54	17	10
Isoform 2 of Armadillo repeat-containing protein 12	ARMC12	Q5T9G4-2	41	17	16.3333
Sperm acrosome membrane-associated protein 4	SPACA4	Q8TDM5	13	17	19
Prostasin	PRSS8	Q16651	36	17.3333	14
NADH dehydrogenase [ubiquinone] flavoprotein 2, mitochondrial	NDUFV2	P19404	27	17.3333	15.3333
Isoform 2 of Splicing factor U2AF 65 kDa subunit	U2AF2	P26368-2	53	17.6667	0
Lamin-B1	LMNB1	P20700	66	17.6667	8
Receptor-type tyrosine-protein phosphatase eta	PTPRJ	Q12913	146	17.6667	12
Actin, alpha cardiac muscle 1	ACTC1	P68032	42	17.6667	14
Inactive serine protease 54	PRSS54	Q6PEW0	44	18	4.66667
Fructose-bisphosphate aldolase C	ALDOC	P09972	39	18	11
Isoform 2 of F-actin-capping protein subunit beta	CAPZB	P47756-2	31	18	14.6667
Phospholipid hydroperoxide glutathione peroxidase, mitochondrial	GPX4	P36969	22	18	16
Glyoxylate reductase/hydroxypyruvate reductase	GRHPR	Q9UBQ7	36	18	19
Lysosomal Pro-X carboxypeptidase	PRCP	P42785	56	18.6667	9.33333
Prolactin regulatory element-binding protein	PREB	Q9HCU5	45	18.6667	16
Haloacid dehalogenase-like hydrolase domain-containing 5	HDHD5	Q9BXW7	46	18.6667	18.3333
Membrane-associated progesterone receptor component 1	PGRMC1	O00264	22	18.6667	19.6667
Choline dehydrogenase, mitochondrial	CHDH	Q8NE62	65	19	11
CD177 antigen	CD177	Q8N6Q3	46	19	16
Transmembrane emp24 domain-containing protein 4	TMED4	Q7Z7H5	26	19	17
Isoform 2 of UTP--glucose-1-phosphate uridylyltransferase	UGP2	Q16851-2	56	19	19.6667
Succinyl-CoA:3-ketoacid coenzyme A transferase 2, mitochondrial	OXCT2	Q9BYC2	56	0	21
Isoform 2 of Parkin coregulated gene protein	PACRG	Q96M98-2	29	1.33333	21
Maestro heat-like repeat-containing protein family member 2B	MROH2B	Q7Z745	181	2.33333	27
Radial spoke head protein 6 homolog A	RSPH6A	Q9H0K4	81	3	20
Metalloreductase STEAP4	STEAP4	Q687X5	52	5	29
40S ribosomal protein S13	RPS13	P62277	17	5.33333	20.6667
Platelet-activating factor acetylhydrolase	PLA2G7	Q13093	50	5.33333	22.6667
60S ribosomal protein L5	RPL5	P46777	34	5.66667	24.6667
Dynein heavy chain 2, axonemal	DNAH2	Q9P225	508	5.66667	47
Arachidonate 15-lipoxygenase B	ALOX15B	O15296	76	6	27
Isoform 2 of Nucleoporin NDC1	NDC1	Q9BTX1-2	76	6.66667	21.6667
Radial spoke head protein 9 homolog	RSPH9	Q9H1X1	31	7.33333	20
Aquaporin-7	AQP7	O14520	37	7.33333	25
Serine/threonine-protein phosphatase 2A 65 kDa regulatory subunit A alpha isoform	PPP2R1A	P30153	65	8	23.6667
Nuclear pore complex protein Nup205	NUP205	Q92621	228	8	42.3333
40S ribosomal protein S3a	RPS3A	P61247	30	8.33333	21.6667
Long-chain-fatty-acid--CoA ligase 3	ACSL3	O95573	80	8.33333	22
60S ribosomal protein L9	RPL9	P32969	22	8.33333	22.6667
Endoplasmic reticulum-Golgi intermediate compartment protein 2	ERGIC2	Q96RQ1	43	8.33333	23
Ras-related protein Ral-B	RALB	P11234	23	9	22
Izumo sperm-egg fusion protein 1	IZUMO1	Q8IYV9	39	9	28.6667
Fatty acid synthase	FASN	P49327	273	9	72
Erlin-1	ERLIN1	O75477	39	9.66667	21.6667
GLIPR1-like protein 1	GLIPR1L1	Q6UWM5	27	9.66667	23
Sperm acrosome-associated protein 9	SPACA9	Q96E40	25	10	21.3333
Short/branched chain specific acyl-CoA dehydrogenase, mitochondrial	ACADSB	P45954	47	10	24
Isoform 2 of E3 ubiquitin-protein ligase UBR4	UBR4	Q5T4S7-2	576	10.3333	20.3333
Dehydrogenase/reductase SDR family member 7B	DHRS7B	Q6IAN0	35	10.3333	31.6667
Isoform 2 of HIG1 domain family member 1A, mitochondrial	HIGD1A	Q9Y241-2	12	10.6667	22
Probable threonine protease PRSS50	PRSS50	Q9UI38	43	11	22
Lysosomal alpha-glucosidase	GAA	P10253	105	11	26.3333
60S ribosomal protein L3	RPL3	P39023	46	11.3333	20
Cytosolic non-specific dipeptidase	CNDP2	Q96KP4	53	11.3333	21
Normal mucosa of esophagus-specific gene 1 protein	NMES1	Q9C002	10	11.3333	24.6667
Long-chain-fatty-acid--CoA ligase ACSBG2	ACSBG2	Q5FVE4	74	11.6667	35.6667
Isoform 2 of V-type proton ATPase catalytic subunit A	ATP6V1A	P38606-2	65	12	20.3333
DnaJ homolog subfamily B member 1	DNAJB1	P25685	38	12	22
26S proteasome non-ATPase regulatory subunit 13	PSMD13	Q9UNM6	43	12	25.6667
Cilia- and flagella-associated protein 20	CFAP20	Q9Y6A4	23	12	27.3333
Protein FAM162A	FAM162A	Q96A26	17	12.3333	20
DnaJ homolog subfamily C member 5	DNAJC5	Q9H3Z4	22	12.3333	22.3333
40S ribosomal protein S15	RPS15	P62841	17	12.3333	27.6667
Eukaryotic translation initiation factor 3 subunit F	EIF3F	O00303	38	13	24.3333
Succinate--CoA ligase [ADP/GDP-forming] subunit alpha, mitochondrial	SUCLG1	P53597	36	13.3333	22
Proteasome activator complex subunit 1	PSME1	Q06323	29	13.6667	23
Protein ABHD16A	ABHD16A	O95870	63	13.6667	23
Outer dense fiber protein 2	ODF2	Q5BJF6	95	13.6667	24.3333
Succinate dehydrogenase cytochrome b560 subunit, mitochondrial	SDHC	Q99643	19	13.6667	27
Alkyldihydroxyacetonephosphate synthase, peroxisomal	AGPS	O00116	73	13.6667	28
Creatine kinase B-type	CKB	P12277	43	13.6667	43.3333
Ras-related protein Rab-27B	RAB27B	O00194	25	14	23.3333
Eukaryotic translation initiation factor 3 subunit A	EIF3A	Q14152	167	14	25
26S proteasome non-ATPase regulatory subunit 8	PSMD8	P48556	40	14	33.6667
Minor histocompatibility antigen H13	HM13	Q8TCT9	41	14.3333	23
Histidine triad nucleotide-binding protein 2, mitochondrial	HINT2	Q9BX68	17	14.6667	20.6667
Cytochrome c oxidase subunit 1	MT-CO1	P00395	57	15	20.3333
Epoxide hydrolase 1	EPHX1	P07099	53	15	21.6667
Glycine--tRNA ligase	GARS	P41250	83	15	22.3333
Hsc70-interacting protein	ST13	P50502	41	15	23.3333
Isoform 2 of Phospholipid phosphatase 1	PLPP1	O14494-2	32	15	29.6667
Alpha-aminoadipic semialdehyde synthase, mitochondrial	AASS	Q9UDR5	102	15	33
Ras-related protein Rab-10	RAB10	P61026	23	15.3333	20.3333
Transmembrane 9 superfamily member 3	TM9SF3	Q9HD45	68	15.3333	30.3333
AFG3-like protein 2	AFG3L2	Q9Y4W6	89	15.3333	40.6667
Cytoskeleton-associated protein 4	CKAP4	Q07065	66	15.6667	22.3333
Peroxisomal membrane protein 11B	PEX11B	O96011	28	15.6667	27.6667
Serum amyloid P-component	APCS	P02743	25	15.6667	29.3333
ADP-ribosylation factor-like protein 8B	ARL8B	Q9NVJ2	22	16	20.6667
Isoform 2 of B-cell receptor-associated protein 31	BCAP31	P51572-2	35	16	21.6667
Cytochrome c oxidase subunit 7A2, mitochondrial	COX7A2	P14406	9	16	26
Dynein intermediate chain 1, axonemal	DNAI1	Q9UI46	79	16	29.6667
Phosphatidylinositide phosphatase SAC1	SACM1L	Q9NTJ5	67	16	33.6667
Isoform 2 of Adhesion G-protein coupled receptor G2	ADGRG2	Q8IZP9-2	111	16.3333	20.6667
Apolipoprotein A-I	APOA1	P02647	31	16.3333	22.3333
40S ribosomal protein SA	RPSA	P08865	33	16.3333	27.6667
Anterior gradient protein 2 homolog	AGR2	O95994	20	16.3333	29
Receptor of activated protein C kinase 1	RACK1	P63244	35	16.6667	22.3333
S-phase kinase-associated protein 1	SKP1	P63208	19	16.6667	23.6667
Doublecortin domain-containing protein 2C	DCDC2C	A8MYV0	40	16.6667	24.6667
Eukaryotic translation initiation factor 3 subunit L	EIF3L	Q9Y262	67	16.6667	25.3333
Calcium-binding mitochondrial carrier protein SCaMC-1	SLC25A24	Q6NUK1	53	17	20.6667
Translocon-associated protein subunit alpha	SSR1	P43307	32	17	22.3333
ATP synthase subunit g, mitochondrial	ATP5L	O75964	11	17	26.6667
Transmembrane and coiled-coil domain-containing protein 2	TMCO2	Q7Z6W1	20	17	27
Vesicle-trafficking protein SEC22b	SEC22B	O75396	25	17	28.3333
Isocitrate dehydrogenase [NAD] subunit beta, mitochondrial	IDH3B	O43837	42	17	33
26S proteasome regulatory subunit 8	PSMC5	P62195	46	17.3333	22.3333
Isoform 2 of Endophilin-B1	SH3GLB1	Q9Y371-2	43	17.3333	34.6667
Mitochondrial import receptor subunit TOM34	TOMM34	Q15785	35	17.3333	40.3333
26S proteasome regulatory subunit 6B	PSMC4	P43686	47	17.6667	23.3333
26S proteasome non-ATPase regulatory subunit 14	PSMD14	O00487	35	17.6667	25.3333
Cytochrome c oxidase subunit 6B1	COX6B1	P14854	10	18	21.6667
Electron transfer flavoprotein-ubiquinone oxidoreductase, mitochondrial	ETFDH	Q16134	68	18	22
Lactadherin	MFGE8	Q08431	43	18	27.6667
Actin-related protein T2	ACTRT2	Q8TDY3	42	18	30
Serine/threonine-protein phosphatase with EF-hands 1	PPEF1	O14829	76	18.6667	25.6667
Peroxiredoxin-2	PRDX2	P32119	22	18.6667	26.6667
DnaJ homolog subfamily A member 2	DNAJA2	O60884	46	19	22.6667
Syntaxin-12	STX12	Q86Y82	32	19	25.6667
Isoform 2 of Nardilysin	NRDC	O43847-2	139	19.3333	21.3333
Isoform 2 of Epimerase family protein SDR39U1	SDR39U1	Q9NRG7-2	31	19.3333	31
60S acidic ribosomal protein P0	RPLP0	P05388	34	19.3333	46.3333
ES1 protein homolog, mitochondrial	C21orf33	P30042	28	19.6667	25.6667
Dynactin subunit 2	DCTN2	Q13561	44	19.6667	32.6667
Histone H2A.V	H2AFV	Q71UI9	14	19.6667	53.6667
Histone H1.5	HIST1H1B	P16401	23	20	11
Peptidyl-prolyl cis-trans isomerase FKBP2	FKBP2	P26885	16	20	20
Glycerophosphodiester phosphodiesterase domain-containing protein 1	GDPD1	Q8N9F7	36	20	24.3333
Peroxisomal membrane protein 11C	PEX11G	Q96HA9	27	20	25.6667
Annexin A6	ANXA6	P08133	76	20.3333	9.66667
Immunoglobulin gamma-1 heavy chain		P0DOX5	49	20.3333	9.66667
Delta-1-pyrroline-5-carboxylate dehydrogenase, mitochondrial	ALDH4A1	P30038	62	20.3333	11.6667
Hypoxanthine-guanine phosphoribosyltransferase	HPRT1	P00492	25	20.3333	17.3333
Isoform 2 of Acid ceramidase	ASAH1	Q13510-2	47	20.3333	19.3333
Histone H2AX	H2AFX	P16104	15	20.3333	22
Isoform 3 of Ubiquitin carboxyl-terminal hydrolase 7	USP7	Q93009-3	126	20.3333	22.3333
Receptor expression-enhancing protein 5	REEP5	Q00765	21	20.3333	28
60S ribosomal protein L6	RPL6	Q02878	33	20.3333	31
X-ray repair cross-complementing protein 5	XRCC5	P13010	83	20.6667	4.33333
Dihydroorotate dehydrogenase (quinone), mitochondrial	DHODH	Q02127	43	20.6667	24.3333
ERO1-like protein beta	ERO1B	Q86YB8	54	21	11.6667
Malate dehydrogenase, cytoplasmic	MDH1	P40925	36	21	16.3333
Superoxide dismutase [Cu-Zn]	SOD1	P00441	16	21	18.6667
Solute carrier family 2, facilitated glucose transporter member 3	SLC2A3	P11169	54	21	20
Isoform 3 of Tetraspanin-16	TSPAN16	Q9UKR8-3	23	21	25
Dihydroxyacetone phosphate acyltransferase	GNPAT	O15228	77	21	29
Reticulon-4	RTN4	Q9NQC3	130	21	44
Alpha-1-antichymotrypsin	SERPINA3	P01011	48	21.3333	10.3333
3-oxoacyl-[acyl-carrier-protein] synthase, mitochondrial	OXSM	Q9NWU1	49	21.3333	32.6667
Isoform 3 of Myoferlin	MYOF	Q9NZM1-3	233	21.3333	55.3333
Mitochondrial carrier homolog 2	MTCH2	Q9Y6C9	33	21.6667	8.33333
Vesicle transport protein GOT1B	GOLT1B	Q9Y3E0	15	21.6667	22.6667
Isoform 3 of Nucleoporin p58/p45	NUP58	Q9BVL2-3	60	21.6667	24
Phosphatidylglycerophosphatase and protein-tyrosine phosphatase 1	PTPMT1	Q8WUK0	23	21.6667	24.6667
Thioredoxin domain-containing protein 3	NME8	Q8N427	67	21.6667	27.3333
Ras-related protein Rab-1A	RAB1A	P62820	23	21.6667	42
Heat shock protein beta-1	HSPB1	P04792	23	21.6667	47.3333
Filaggrin-2	FLG2	Q5D862	248	22	19.3333
Phosphoglycerate mutase 1	PGAM1	P18669	29	22	19.3333
Membrane metallo-endopeptidase-like 1	MMEL1	Q495T6	89	22	20
Equatorin	EQTN	Q9NQ60	33	22	34.3333
Polyadenylate-binding protein 1	PABPC1	P11940	71	22.3333	11.6667
Proteasome subunit beta type-6	PSMB6	P28072	25	22.3333	13.6667
mRNA export factor	RAE1	P78406	41	22.3333	17.6667
26S proteasome non-ATPase regulatory subunit 7	PSMD7	P51665	37	22.3333	22.6667
Gastricsin	PGC	P20142	42	22.6667	19.6667
Carbonic anhydrase 2	CA2	P00918	29	22.6667	22.3333
Synaptogyrin-2	SYNGR2	O43760	25	22.6667	23.6667
60S acidic ribosomal protein P1	RPLP1	P05386	12	22.6667	29.6667
Monocarboxylate transporter 1	SLC16A1	P53985	54	22.6667	40.3333
Stomatin-like protein 2, mitochondrial	STOML2	Q9UJZ1	39	22.6667	48.3333
Isoform 3 of Alpha-1,2-mannosyltransferase ALG9	ALG9	Q9H6U8-3	71	23	18.6667
Glutathione reductase, mitochondrial	GSR	P00390	56	23	22.6667
Secretory carrier-associated membrane protein 3	SCAMP3	O14828	38	23	26.6667
Importin subunit alpha-4	KPNA3	O00505	58	23	27
Izumo sperm-egg fusion protein 3	IZUMO3	Q5VZ72	28	23	27
Sodium/potassium-transporting ATPase subunit beta-3	ATP1B3	P54709	32	23	34.6667
Splicing factor 3B subunit 3	SF3B3	Q15393	136	23.3333	0.333333
Isoform 4 of Extracellular matrix protein 1	ECM1	Q16610-4	64	23.3333	20
Dolichyl-diphosphooligosaccharide--protein glycosyltransferase subunit STT3B	STT3B	Q8TCJ2	94	23.3333	20.6667
Prostate and testis expressed protein 1	PATE1	Q8WXA2	14	23.3333	24.3333
ATP synthase subunit f, mitochondrial	ATP5J2	P56134	11	23.3333	30.3333
UPF0577 protein KIAA1324	KIAA1324	Q6UXG2	111	23.3333	31.6667
Leucine-rich repeat-containing protein 37A3	LRRC37A3	O60309	181	23.6667	15.3333
Glutathione S-transferase P	GSTP1	P09211	23	23.6667	17.3333
General vesicular transport factor p115	USO1	O60763	108	23.6667	20
3-hydroxyisobutyryl-CoA hydrolase, mitochondrial	HIBCH	Q6NVY1	43	23.6667	30.6667
Peroxiredoxin-1	PRDX1	Q06830	22	23.6667	32.6667
BPI fold-containing family A member 3	BPIFA3	Q9BQP9	28	24	18.6667
Isoform C of AP-1 complex subunit beta-1	AP1B1	Q10567-3	104	24	34
Cytochrome b-245 heavy chain	CYBB	P04839	65	24.3333	12.3333
26S proteasome regulatory subunit 6A	PSMC3	P17980	49	24.3333	18.6667
Acylamino-acid-releasing enzyme	APEH	P13798	81	24.3333	21
Mitochondrial carnitine/acylcarnitine carrier protein	SLC25A20	O43772	33	24.3333	30.3333
Carcinoembryonic antigen-related cell adhesion molecule 6	CEACAM6	P40199	37	24.6667	10.3333
Matrix-remodeling-associated protein 5	MXRA5	Q9NR99	312	24.6667	13.6667
Catalase	CAT	P04040	60	24.6667	17.6667
Sperm-associated antigen 6	SPAG6	O75602	55	24.6667	20
Multifunctional protein ADE2	PAICS	P22234	47	24.6667	21.6667
Transmembrane 9 superfamily member 4	TM9SF4	Q92544	75	24.6667	24.3333
Histone H4	HIST1H4A	P62805	11	24.6667	24.3333
Isoform 3 of Endoplasmic reticulum-Golgi intermediate compartment protein 3	ERGIC3	Q9Y282-3	44	24.6667	33.3333
40S ribosomal protein S3	RPS3	P23396	27	24.6667	60
Fatty acid-binding protein, epidermal	FABP5	Q01469	15	25	17.3333
Protein S100-A8	S100A8	P05109	11	25	19.6667
Uncharacterized protein KIAA2013	KIAA2013	Q8IYS2	69	25	26
Puromycin-sensitive aminopeptidase	NPEPPS	P55786	103	25	32.3333
CDGSH iron-sulfur domain-containing protein 1	CISD1	Q9NZ45	12	25	41
Isoform 2 of Calcium-binding mitochondrial carrier protein Aralar2	SLC25A13	Q9UJS0-2	74	25	47.6667
Immunoglobulin heavy constant alpha 1	IGHA1	P01876	38	25.3333	1.66667
Adenylate kinase 2, mitochondrial	AK2	P54819	26	25.3333	16.3333
Isoform 2 of Ras-related protein Rab-5C	RAB5C	P51148-2	27	25.3333	28
L-lactate dehydrogenase A chain	LDHA	P00338	37	25.3333	44
Prohibitin	PHB	P35232	30	25.3333	50.3333
26S proteasome non-ATPase regulatory subunit 11	PSMD11	O00231	47	25.6667	24.6667
Inorganic pyrophosphatase 2, mitochondrial	PPA2	Q9H2U2	38	25.6667	29.3333
Spectrin alpha chain, non-erythrocytic 1	SPTAN1	Q13813	285	25.6667	33.3333
Tricarboxylate transport protein, mitochondrial	SLC25A1	P53007	34	25.6667	46.3333
Y-box-binding protein 2	YBX2	Q9Y2T7	39	26	12.6667
Aldose reductase	AKR1B1	P15121	36	26	20.3333
Protein ERGIC-53	LMAN1	P49257	58	26	21.6667
10 kDa heat shock protein, mitochondrial	HSPE1	P61604	11	26	21.6667
Cytochrome c	CYCS	P99999	12	26	23.6667
Isoform 2 of Redox-regulatory protein FAM213A	FAM213A	Q9BRX8-2	24	26	27.3333
Cytochrome b-c1 complex subunit 7	UQCRB	P14927	14	26	28.6667
Cytochrome c oxidase subunit 5B, mitochondrial	COX5B	P10606	14	26	31
Retinal dehydrogenase 1	ALDH1A1	P00352	55	26.3333	2.66667
Transducin beta-like protein 2	TBL2	Q9Y4P3	50	26.3333	12.6667
Collagen alpha-1(XVIII) chain	COL18A1	P39060	178	26.3333	21.3333
Mesencephalic astrocyte-derived neurotrophic factor	MANF	P55145	21	26.3333	22.6667
Isoform SERCA3C of Sarcoplasmic/endoplasmic reticulum calcium ATPase 3	ATP2A3	Q93084-3	112	26.3333	36
Mitochondrial pyruvate carrier 1-like protein	MPC1L	P0DKB6	15	26.3333	45.3333
Tryptophan--tRNA ligase, cytoplasmic	WARS	P23381	53	26.6667	30.3333
60S ribosomal protein L12	RPL12	P30050	18	26.6667	32.6667
Isoform 2 of Ras-related protein Rab-6A	RAB6A	P20340-2	24	27	25.6667
Isoform 2 of Protein-L-isoaspartate(D-aspartate) O-methyltransferase	PCMT1	P22061-2	25	27	33.6667
ADP-ribosylation factor 1	ARF1	P84077	21	27	36.6667
Prohibitin-2	PHB2	Q99623	33	27	40.3333
Dehydrogenase/reductase SDR family member 7	DHRS7	Q9Y394	38	27	43.3333
NADH-cytochrome b5 reductase 2	CYB5R2	Q6BCY4	31	27.3333	31
Atlastin-3	ATL3	Q6DD88	61	27.3333	33.3333
Copper homeostasis protein cutC homolog	CUTC	Q9NTM9	29	27.3333	37.3333
Exportin-2	CSE1L	P55060	110	27.6667	22.3333
Phosphatidylserine synthase 2	PTDSS2	Q9BVG9	56	27.6667	23
Isoform 2 of Choline transporter-like protein 5	SLC44A5	Q8NCS7-2	82	27.6667	35
Isoform 2 of Sodium/potassium-transporting ATPase subunit alpha-3	ATP1A3	P13637-2	113	27.6667	65.3333
L-xylulose reductase	DCXR	Q7Z4W1	26	28	35
Isoform 3 of Growth arrest-specific protein 6	GAS6	Q14393-3	68	28.3333	12.6667
Isoform 4 of Nitrilase homolog 1	NIT1	Q86X76-3	40	28.3333	22.6667
NADH dehydrogenase [ubiquinone] iron-sulfur protein 2, mitochondrial	NDUFS2	O75306	53	28.3333	31.3333
Transmembrane protein 190	TMEM190	Q8WZ59	19	28.3333	31.6667
Ropporin-1B	ROPN1B	Q9BZX4	24	28.3333	40
Protein phosphatase 1 regulatory subunit 7	PPP1R7	Q15435	42	28.6667	30.3333
Lon protease homolog, mitochondrial	LONP1	P36776	106	28.6667	35.3333
MICOS complex subunit MIC26	APOO	Q9BUR5	22	28.6667	48
Endoplasmic reticulum metallopeptidase 1	ERMP1	Q7Z2K6	100	29	22
Nuclear pore membrane glycoprotein 210-like	NUP210L	Q5VU65	211	29	26.6667
Isoform Gamma-2 of Serine/threonine-protein phosphatase PP1-gamma catalytic subunit	PPP1CC	P36873-2	39	29	35.6667
Mitochondrial proton/calcium exchanger protein	LETM1	O95202	83	29	65.6667
Neutrophil defensin 3	DEFA3	P59666	10	29.3333	18.6667
Serotransferrin	TF	P02787	77	29.3333	51.3333
Ceruloplasmin	CP	P00450	122	29.6667	6.33333
Dynein light chain 1, axonemal	DNAL1	Q4LDG9	22	29.6667	33
Cysteine desulfurase, mitochondrial	NFS1	Q9Y697	50	29.6667	34.3333
Isoaspartyl peptidase/L-asparaginase	ASRGL1	Q7L266	32	29.6667	34.3333
Peroxiredoxin-6	PRDX6	P30041	25	29.6667	39
Mitochondrial-processing peptidase subunit alpha	PMPCA	Q10713	58	30	28
Galectin-3-binding protein	LGALS3BP	Q08380	65	30.3333	32
14-3-3 protein theta	YWHAQ	P27348	28	30.3333	44.6667
Ezrin	EZR	P15311	69	30.6667	28.6667
Isoform 2 of L-amino-acid oxidase	IL4I1	Q96RQ9-2	65	30.6667	39.6667
Ras-related protein Rab-14	RAB14	P61106	24	30.6667	44.6667
Laminin subunit beta-2	LAMB2	P55268	196	31	32
Peptidyl-prolyl cis-trans isomerase B	PPIB	P23284	24	31	32.6667
ADP/ATP translocase 2	SLC25A5	P05141	33	31	50.6667
Gamma-glutamyltranspeptidase 1	GGT1	P19440	61	31.3333	29.6667
Bifunctional glutamate/proline--tRNA ligase	EPRS	P07814	171	31.3333	31.6667
Isoform 2 of Membrane-associated progesterone receptor component 2	PGRMC2	O15173-2	26	31.3333	41
Sorbitol dehydrogenase	SORD	Q00796	38	31.3333	51
Isoform 2 of Eukaryotic translation initiation factor 3 subunit B	EIF3B	P55884-2	99	31.6667	19.6667
2-hydroxyacyl-CoA lyase 1	HACL1	Q9UJ83	64	31.6667	22.3333
Carbonic anhydrase 4	CA4	P22748	35	31.6667	29.3333
Transcription factor A, mitochondrial	TFAM	Q00059	29	31.6667	35
Acyl-CoA dehydrogenase family member 9, mitochondrial	ACAD9	Q9H845	69	31.6667	39
Isoform 2 of Testis-expressed protein 101	TEX101	Q9BY14-2	29	31.6667	39.6667
Annexin A3	ANXA3	P12429	36	31.6667	43.3333
Cathepsin D	CTSD	P07339	45	32	19.3333
Protein S100-A9	S100A9	P06702	13	32	19.6667
Receptor-type tyrosine-protein phosphatase C	PTPRC	P08575	147	32.3333	14.3333
Heat shock protein 75 kDa, mitochondrial	TRAP1	Q12931	80	32.3333	37
Voltage-gated hydrogen channel 1	HVCN1	Q96D96	32	32.6667	30.3333
Neutrophil gelatinase-associated lipocalin	LCN2	P80188	23	33	12.3333
Deoxyuridine 5'-triphosphate nucleotidohydrolase, mitochondrial	DUT	P33316	27	33	30.6667
Histone H2B type 1-A	HIST1H2BA	Q96A08	14	33	39.6667
Transmembrane protein 126A	TMEM126A	Q9H061	22	33	44.6667
Transmembrane protein 205	TMEM205	Q6UW68	21	33.3333	32
Proteasome subunit beta type-2	PSMB2	P49721	23	33.3333	32.3333
Mitochondrial thiamine pyrophosphate carrier	SLC25A19	Q9HC21	36	33.3333	45.6667
DnaJ homolog subfamily B member 11	DNAJB11	Q9UBS4	41	33.6667	24.3333
Histone H1t	HIST1H1T	P22492	22	33.6667	36.6667
Nuclear pore glycoprotein p62	NUP62	P37198	53	33.6667	37.3333
Disintegrin and metalloproteinase domain-containing protein 32	ADAM32	Q8TC27	88	33.6667	42
Isovaleryl-CoA dehydrogenase, mitochondrial	IVD	P26440	46	33.6667	48
26S proteasome non-ATPase regulatory subunit 3	PSMD3	O43242	61	33.6667	78.3333
Arylsulfatase A	ARSA	P15289	54	34	1.66667
Endoribonuclease LACTB2	LACTB2	Q53H82	33	34	29
Ras-related protein Rab-7a	RAB7A	P51149	23	34	36.3333
NADPH--cytochrome P450 reductase	POR	P16435	77	34	50.3333
Myeloblastin	PRTN3	P24158	28	34.3333	12
Isoform 2 of EGF-like repeat and discoidin I-like domain-containing protein 3	EDIL3	O43854-2	53	34.3333	18
WAP four-disulfide core domain protein 8	WFDC8	Q8IUA0	28	34.3333	30
Transmembrane 9 superfamily member 2	TM9SF2	Q99805	76	34.3333	48.3333
Brain acid soluble protein 1	BASP1	P80723	23	34.6667	54
Olfactomedin-4	OLFM4	Q6UX06	57	35	19
Isoform 6 of Agrin	AGRN	O00468-6	215	35	26.3333
Vesicle-fusing ATPase	NSF	P46459	83	35	28.6667
NADH dehydrogenase [ubiquinone] 1 alpha subcomplex subunit 9, mitochondrial	NDUFA9	Q16795	43	35	29
Fumarylacetoacetate hydrolase domain-containing protein 2A	FAHD2A	Q96GK7	35	35	46
Proteasome subunit beta type-3	PSMB3	P49720	23	35.3333	32
Ras-related protein Rab-11B	RAB11B	Q15907	24	35.3333	46
26S proteasome non-ATPase regulatory subunit 6	PSMD6	Q15008	46	35.3333	59
Isoform Beta of Disintegrin and metalloproteinase domain-containing protein 30	ADAM30	Q9UKF2-2	88	35.6667	22.6667
Alpha-1-antitrypsin	SERPINA1	P01009	47	35.6667	25.3333
Beta-galactosidase-1-like protein	GLB1L	Q6UWU2	74	35.6667	25.6667
Dihydrolipoyllysine-residue succinyltransferase component of 2-oxoglutarate dehydrogenase complex, mitochondrial	DLST	P36957	49	35.6667	33
Isoform 3 of Proteasome subunit alpha type-7-like	PSMA8	Q8TAA3-5	28	35.6667	33.3333
Izumo sperm-egg fusion protein 2	IZUMO2	Q6UXV1	25	35.6667	35.6667
Sperm surface protein Sp17	SPA17	Q15506	17	35.6667	40.6667
Nucleoporin p54	NUP54	Q7Z3B4	55	35.6667	48.6667
Glycerol kinase 2	GK2	Q14410	61	36	41
Isoform 2 of Elongation factor 1-delta	EEF1D	P29692-2	71	36.3333	42
T-complex protein 1 subunit zeta-2	CCT6B	Q92526	58	36.3333	46.3333
T-complex protein 1 subunit zeta	CCT6A	P40227	58	36.3333	70.3333
Nucleophosmin	NPM1	P06748	33	36.6667	5.33333
Isoform 2 of Chitinase domain-containing protein 1	CHID1	Q9BWS9-2	48	36.6667	19.3333
CD59 glycoprotein	CD59	P13987	14	36.6667	34.3333
Mitochondrial pyruvate carrier 2	MPC2	O95563	14	36.6667	57.6667
Nicastrin	NCSTN	Q92542	78	37	38.6667
Synaptojanin-2-binding protein	SYNJ2BP	P57105	16	37	39
Calcium-binding mitochondrial carrier protein Aralar1	SLC25A12	O75746	75	37.3333	55.3333
Polyribonucleotide nucleotidyltransferase 1, mitochondrial	PNPT1	Q8TCS8	86	37.6667	15
Inositol monophosphatase 1	IMPA1	P29218	30	37.6667	36.6667
Growth hormone-inducible transmembrane protein	GHITM	Q9H3K2	37	37.6667	52.6667
Proteasome subunit beta type-4	PSMB4	P28070	29	38	33.6667
Lysine--tRNA ligase	KARS	Q15046	68	38	35.6667
Proteasome subunit alpha type-6	PSMA6	P60900	27	38	37
Translin	TSN	Q15631	26	38	38
NADH dehydrogenase [ubiquinone] iron-sulfur protein 3, mitochondrial	NDUFS3	O75489	30	38	39.3333
Isoform 2 of Basigin	BSG	P35613-2	29	38	41.6667
Proteasome subunit alpha type-4	PSMA4	P25789	29	38.3333	36.3333
Isoform 2 of NADH dehydrogenase [ubiquinone] flavoprotein 1, mitochondrial	NDUFV1	P49821-2	50	38.3333	38
Protein sel-1 homolog 1	SEL1L	Q9UBV2	89	38.3333	39.6667
Cytochrome c oxidase subunit 5A, mitochondrial	COX5A	P20674	17	38.3333	52.6667
Exportin-7	XPO7	Q9UIA9	124	38.3333	68.6667
NADH-cytochrome b5 reductase 3	CYB5R3	P00387	34	38.6667	41
Proteasome subunit beta type-5	PSMB5	P28074	28	38.6667	41.3333
Gamma-glutamyl hydrolase	GGH	Q92820	36	39	24.3333
Vesicle-associated membrane protein 3	VAMP3	Q15836	11	39	44
Synaptogyrin-4	SYNGR4	O95473	26	39	54
Prosaposin	PSAP	P07602	58	39.3333	27
Transmembrane emp24 domain-containing protein 7	TMED7	Q9Y3B3	25	39.3333	44
Malectin	MLEC	Q14165	32	39.3333	56.6667
Vimentin	VIM	P08670	54	39.6667	11.6667
Lysosome-associated membrane glycoprotein 1	LAMP1	P11279	45	39.6667	37.6667
Protein DJ-1	PARK7	Q99497	20	39.6667	42
Dolichyl-diphosphooligosaccharide--protein glycosyltransferase subunit STT3A	STT3A	P46977	81	39.6667	48.6667
Isoform 8 of Filamin-B	FLNB	O75369-8	282	39.6667	61
Signal peptidase complex catalytic subunit SEC11A	SEC11A	P67812	21	40	47.3333
Cysteine-rich secretory protein 2	CRISP2	P16562	27	41	30.6667
Synaptic vesicle membrane protein VAT-1 homolog	VAT1	Q99536	42	41	49.3333
Transmembrane emp24 domain-containing protein 2	TMED2	Q15363	23	41	49.6667
Phosphoglycerate mutase 2	PGAM2	P15259	29	41.3333	49
Isoform 4 of Alpha-mannosidase 2C1	MAN2C1	Q9NTJ4-4	117	41.3333	60.6667
Isoform Long of Proteasome subunit alpha type-1	PSMA1	P25786-2	30	41.6667	43.3333
ATP-citrate synthase	ACLY	P53396	121	41.6667	63.6667
Disintegrin and metalloproteinase domain-containing protein 2	ADAM2	Q99965	82	42	11.3333
Zona pellucida-binding protein 2	ZPBP2	Q6X784	39	42	38
Isoform 2 of cAMP-dependent protein kinase catalytic subunit alpha	PRKACA	P17612-2	40	42.3333	64.6667
ATP synthase subunit gamma, mitochondrial	ATP5C1	P36542	33	43	63
Nucleolin	NCL	P19338	77	43.3333	7.33333
Transmembrane emp24 domain-containing protein 9	TMED9	Q9BVK6	27	43.3333	46.6667
Protein FAM71B	FAM71B	Q8TC56	65	43.6667	37.6667
Isoform 2 of Reticulocalbin-2	RCN2	Q14257-2	39	43.6667	40.3333
Proteasome subunit alpha type-5	PSMA5	P28066	26	43.6667	45.3333
Alpha-centractin	ACTR1A	P61163	43	43.6667	52.6667
Triosephosphate isomerase	TPI1	P60174	31	44	59
Alpha-actinin-4	ACTN4	O43707	105	44.6667	23.3333
Cleft lip and palate transmembrane protein 1	CLPTM1	O96005	76	44.6667	34.6667
Nucleobindin-2	NUCB2	P80303	50	44.6667	39.6667
Isoform 2 of Succinate--CoA ligase [ADP-forming] subunit beta, mitochondrial	SUCLA2	Q9P2R7-2	48	44.6667	60
Adenylyl cyclase-associated protein 1	CAP1	Q01518	52	45.3333	43.3333
Isoform 2 of Receptor expression-enhancing protein 6	REEP6	Q96HR9-2	21	45.3333	47.3333
Ectonucleotide pyrophosphatase/phosphodiesterase family member 3	ENPP3	O14638	100	45.3333	53.6667
Enoyl-CoA delta isomerase 2, mitochondrial	ECI2	O75521	44	45.3333	63.6667
Isoform 2 of Mitochondrial dicarboxylate carrier	SLC25A10	Q9UBX3-2	32	45.3333	65.3333
Diablo homolog, mitochondrial	DIABLO	Q9NR28	27	45.6667	54.3333
Isoform 3 of Alpha-actinin-1	ACTN1	P12814-3	106	46	33
ATP synthase subunit O, mitochondrial	ATP5O	P48047	23	46	59.6667
ADP/ATP translocase 3	SLC25A6	P12236	33	46	62.3333
Solute carrier family 2, facilitated glucose transporter member 5	SLC2A5	P22732	55	46	67.3333
Matrix metalloproteinase-9	MMP9	P14780	78	46.3333	33.3333
Cytochrome c oxidase subunit 4 isoform 1, mitochondrial	COX4I1	P13073	20	46.3333	42
Isocitrate dehydrogenase [NADP] cytoplasmic	IDH1	O75874	47	46.6667	39
Isoform 2 of MICOS complex subunit MIC60	IMMT	Q16891-2	83	46.6667	42.3333
Electron transfer flavoprotein subunit beta	ETFB	P38117	28	47	51.6667
Erlin-2	ERLIN2	O94905	38	47	60.6667
Isoform 2 of Ecto-ADP-ribosyltransferase 3	ART3	Q13508-3	43	47.3333	30.6667
Thioredoxin-related transmembrane protein 4	TMX4	Q9H1E5	39	47.6667	56
Isocitrate dehydrogenase [NAD] subunit alpha, mitochondrial	IDH3A	P50213	40	47.6667	68
Thioredoxin reductase 2, mitochondrial	TXNRD2	Q9NNW7	57	48	42.3333
Succinate dehydrogenase [ubiquinone] iron-sulfur subunit, mitochondrial	SDHB	P21912	32	48	67
Ubiquitin-like modifier-activating enzyme 1	UBA1	P22314	118	48.6667	37.3333
Hydroxyacylglutathione hydrolase, mitochondrial	HAGH	Q16775	34	48.6667	47
Laminin subunit gamma-1	LAMC1	P11047	178	49	28.3333
Carboxypeptidase Z	CPZ	Q66K79	74	49	41.6667
Cytochrome b-c1 complex subunit Rieske, mitochondrial	UQCRFS1	P47985	30	49.6667	64
Adenylate kinase isoenzyme 1	AK1	P00568	22	50.3333	44.3333
Endoplasmic reticulum resident protein 29	ERP29	P30040	29	50.3333	56.6667
Heat shock 70 kDa protein 4	HSPA4	P34932	94	50.6667	43.6667
Nodal modulator 2	NOMO2	Q5JPE7	139	50.6667	54.6667
Annexin A1	ANXA1	P04083	39	50.6667	55.3333
Sperm acrosome membrane-associated protein 3	SPACA3	Q8IXA5	23	50.6667	56.6667
Nuclear pore complex protein Nup155	NUP155	O75694	155	50.6667	73.6667
Proteasome subunit alpha type-2	PSMA2	P25787	26	51	41
Cytochrome c1, heme protein, mitochondrial	CYC1	P08574	35	51	70.3333
A-kinase anchor protein 3	AKAP3	O75969	95	51.3333	49.6667
Isoform 2 of ATP-binding cassette sub-family B member 6, mitochondrial	ABCB6	Q9NP58-4	89	51.3333	71.6667
14-3-3 protein epsilon	YWHAE	P62258	29	51.6667	41
Protein NipSnap homolog 3A	NIPSNAP3A	Q9UFN0	28	51.6667	54
Isoform 2 of Vesicle-associated membrane protein-associated protein A	VAPA	Q9P0L0-2	33	51.6667	59.3333
Sarcoplasmic/endoplasmic reticulum calcium ATPase 2	ATP2A2	P16615	115	52	48.3333
Annexin A2	ANXA2	P07355	39	52.6667	47.3333
DNA damage-binding protein 1	DDB1	Q16531	127	53.3333	37.3333
Proteasome subunit beta type-7	PSMB7	Q99436	30	53.3333	42.3333
Isoform 2 of Hyaluronidase PH-20	SPAM1	P38567-2	58	54	65.3333
ATP synthase F(0) complex subunit B1, mitochondrial	ATP5F1	P24539	29	54	71.3333
Myosin-9	MYH9	P35579	227	54.3333	41
Polyubiquitin-B	UBB	P0CG47	26	54.3333	52
Superoxide dismutase [Mn], mitochondrial	SOD2	P04179	25	54.6667	54.3333
6-phosphogluconate dehydrogenase, decarboxylating	PGD	P52209	53	54.6667	58.6667
Proteasome subunit beta type-1	PSMB1	P20618	26	55	43.3333
Calmodulin-1	CALM1	P0DP23	17	55	64
Deoxyguanosine kinase, mitochondrial	DGUOK	Q16854	32	56	76
Cytoplasmic dynein 1 heavy chain 1	DYNC1H1	Q14204	532	56	79.3333
Calcium-binding tyrosine phosphorylation-regulated protein	CABYR	O75952	53	56.6667	63
Apoptosis-inducing factor 1, mitochondrial	AIFM1	O95831	67	57	45.6667
26S proteasome non-ATPase regulatory subunit 1	PSMD1	Q99460	106	57	70.6667
Complement component 1 Q subcomponent-binding protein, mitochondrial	C1QBP	Q07021	31	57.3333	50
Zinc-alpha-2-glycoprotein	AZGP1	P25311	34	57.6667	35.6667
Endoplasmic reticulum resident protein 44	ERP44	Q9BS26	47	58.3333	53
Cytochrome c oxidase subunit 2	MT-CO2	P00403	26	59	56.3333
Heme oxygenase 2	HMOX2	P30519	36	59.6667	61.6667
Signal peptidase complex subunit 2	SPCS2	Q15005	25	61	60.3333
Isoform 2 of Fructose-bisphosphate aldolase A	ALDOA	P04075-2	45	61.6667	52.6667
Importin subunit alpha-1	KPNA2	P52292	58	62.3333	63.3333
Peroxiredoxin-5, mitochondrial	PRDX5	P30044	22	62.6667	72
3-ketoacyl-CoA thiolase, mitochondrial	ACAA2	P42765	42	63.3333	65.6667
Rab GDP dissociation inhibitor beta	GDI2	P50395	51	63.3333	71
Cullin-3	CUL3	Q13618	89	63.3333	77
Aspartate aminotransferase, cytoplasmic	GOT1	P17174	46	65.3333	53
Integrin beta-2	ITGB2	P05107	85	66	46.3333
Junction plakoglobin	JUP	P14923	82	66	67.6667
Erythrocyte band 7 integral membrane protein	STOM	P27105	32	67.3333	37.6667
ATP synthase subunit d, mitochondrial	ATP5H	O75947	18	68.3333	79.3333
Plasma serine protease inhibitor	SERPINA5	P05154	46	69.6667	45
Mucin-6	MUC6	Q6W4X9	257	72.3333	51
Laminin subunit alpha-5	LAMA5	O15230	400	72.6667	52.6667
Peroxiredoxin-4	PRDX4	Q13162	31	72.6667	60
Isoform 2 of NADH-ubiquinone oxidoreductase 75 kDa subunit, mitochondrial	NDUFS1	P28331-2	81	73.3333	56.6667
26S proteasome non-ATPase regulatory subunit 2	PSMD2	Q13200	100	73.3333	71.6667
Carnitine O-palmitoyltransferase 1, muscle isoform	CPT1B	Q92523	88	73.6667	68.3333
Dihydrolipoyllysine-residue acetyltransferase component of pyruvate dehydrogenase complex, mitochondrial	DLAT	P10515	69	74	61.6667
Isoform 10 of Acrosomal protein SP-10	ACRV1	P26436-10	14	75.3333	59.6667
Heat shock cognate 71 kDa protein	HSPA8	P11142	71	75.6667	67.6667
Elongation factor 2	EEF2	P13639	95	75.6667	71.6667
3-hydroxyacyl-CoA dehydrogenase type-2	HSD17B10	Q99714	27	76.3333	71.6667
Neprilysin	MME	P08473	86	79.3333	75
Guanine nucleotide-binding protein G(q) subunit alpha	GNAQ	P50148	42	0	0.333333
Radial spoke head protein 3 homolog	RSPH3	Q86UC2	64	0	0.333333
Isoform 2 of Septin-7	SEPT7	Q16181-2	51	0	0.333333
Junctional adhesion molecule A	F11R	Q9Y624	33	0	0.333333
ATP synthase subunit epsilon, mitochondrial	ATP5E	P56381	6	0	0.333333
Spermatogenesis-associated protein 20	SPATA20	Q8TB22	88	0	0.333333
Zinc finger MYND domain-containing protein 12	ZMYND12	Q9H0C1	42	0	0.333333
Apolipoprotein D	APOD	P05090	21	0	0.333333
Peroxisomal acyl-coenzyme A oxidase 1	ACOX1	Q15067	74	0	0.333333
Isoform 2 of Protein transport protein Sec31A	SEC31A	O94979-2	132	0	0.333333
Tubulin beta chain	TUBB	P07437	50	0	0.333333
Centrosomal protein of 290 kDa	CEP290	O15078	290	0	0.333333
NADH dehydrogenase [ubiquinone] 1 beta subcomplex subunit 5, mitochondrial	NDUFB5	O43674	22	0	0.333333
Choline-phosphate cytidylyltransferase A	PCYT1A	P49585	42	0	0.333333
Rho-related GTP-binding protein RhoC	RHOC	P08134	22	0	0.333333
Hemoglobin subunit delta	HBD	P02042	16	0	0.333333
Isoform 2 of Optic atrophy 3 protein	OPA3	Q9H6K4-2	20	0	0.333333
Isoform 2 of Regulator of microtubule dynamics protein 1	RMDN1	Q96DB5-2	32	0	0.333333
E3 ubiquitin-protein ligase RNF139	RNF139	Q8WU17	76	0	0.333333
Isoform XLas-2 of Guanine nucleotide-binding protein G(s) subunit alpha isoforms XLas	GNAS	Q5JWF2-2	110	0	0.333333
Isoform 4 of EGF-containing fibulin-like extracellular matrix protein 1	EFEMP1	Q12805-4	55	0	0.333333
Bloom syndrome protein	BLM	P54132	159	0	0.333333
Pre-B-cell leukemia transcription factor-interacting protein 1	PBXIP1	Q96AQ6	81	0	0.333333
Peptidyl-prolyl cis-trans isomerase FKBP1A	FKBP1A	P62942	12	0	0.333333
Structural maintenance of chromosomes flexible hinge domain-containing protein 1	SMCHD1	A6NHR9	226	0	0.333333
Disintegrin and metalloproteinase domain-containing protein 7	ADAM7	Q9H2U9	86	0	0.333333
Tetranectin	CLEC3B	P05452	23	0	0.333333
Isoform 2 of EF-hand calcium-binding domain-containing protein 2	EFCAB2	Q5VUJ9-2	19	0	0.333333
SPARC-related modular calcium-binding protein 1	SMOC1	Q9H4F8	48	0	0.333333
Isoform 1 of Protein POF1B	POF1B	Q8WVV4-1	69	0	0.333333
Deoxyribonuclease-1-like 1	DNASE1L1	P49184	34	0	0.333333
Isoform 4 of Sphingomyelin phosphodiesterase	SMPD1	P17405-4	70	0	0.333333
Protein farnesyltransferase/geranylgeranyltransferase type-1 subunit alpha	FNTA	P49354	44	0	0.333333
Eukaryotic initiation factor 4A-II	EIF4A2	Q14240	46	0	0.333333
Isoform 2 of G-protein coupled receptor family C group 5 member C	GPRC5C	Q9NQ84-2	49	0	0.333333
Exportin-T	XPOT	O43592	110	0	0.333333
Isoform 3 of S-methyl-5'-thioadenosine phosphorylase	MTAP	Q13126-3	37	0	0.333333
Ubiquitin carboxyl-terminal hydrolase 11	USP11	P51784	110	0	0.333333
Isoform 2 of Golgi reassembly-stacking protein 2	GORASP2	Q9H8Y8-2	40	0	0.333333
Isoform 2 of Phosphatidylserine synthase 1	PTDSS1	P48651-2	38	0	0.333333
Apolipoprotein A-II	APOA2	P02652	11	0	0.333333
DPY30 domain-containing protein 1	DYDC1	Q8WWB3	21	0	0.666667
Heat shock 70 kDa protein 13	HSPA13	P48723	52	0	0.666667
E3 ubiquitin-protein ligase RBX1	RBX1	P62877	12	0	0.666667
Nuclear pore complex protein Nup88	NUP88	Q99567	84	0	0.666667
Lysozyme-like protein 1	LYZL1	Q6UWQ5	17	0	0.666667
Isoform 2 of Transgelin-2	TAGLN2	P37802-2	24	0	0.666667
5-oxoprolinase	OPLAH	O14841	137	0	0.666667
Alpha-2-macroglobulin	A2M	P01023	163	0	0.666667
FH1/FH2 domain-containing protein 1	FHOD1	Q9Y613	127	0	0.666667
EF-hand calcium-binding domain-containing protein 10	EFCAB10	A6NFE3	15	0	0.666667
Galectin-1	LGALS1	P09382	15	0	0.666667
Nuclear pore complex protein Nup160	NUP160	Q12769	162	0	0.666667
Isoform 2 of Translocating chain-associated membrane protein 1	TRAM1	Q15629-2	40	0	0.666667
Isoform 2 of Monoacylglycerol lipase ABHD12	ABHD12	Q8N2K0-2	46	0	0.666667
Protein FAM118B	FAM118B	Q9BPY3	40	0	0.666667
DnaJ homolog subfamily C member 10	DNAJC10	Q8IXB1	91	0	0.666667
WD repeat-containing protein 78	WDR78	Q5VTH9	95	0	0.666667
Protein FAM166A	FAM166A	Q6J272	36	0	0.666667
Isoform 3 of E3 SUMO-protein ligase PIAS2	PIAS2	O75928-3	45	0	0.666667
Isoform 2 of EF-hand calcium-binding domain-containing protein 3	EFCAB3	Q8N7B9-2	56	0	0.666667
Brefeldin A-inhibited guanine nucleotide-exchange protein 1	ARFGEF1	Q9Y6D6	209	0	0.666667
Protein FAM78A	FAM78A	Q5JUQ0	32	0	0.666667
Serine--tRNA ligase, mitochondrial	SARS2	Q9NP81	58	0	0.666667
Isoform 2 of Sister chromatid cohesion protein PDS5 homolog B	PDS5B	Q9NTI5-2	158	0	0.666667
Isoform 2 of Activator of 90 kDa heat shock protein ATPase homolog 1	AHSA1	O95433-2	32	0	0.666667
Collagen alpha-1(V) chain	COL5A1	P20908	184	0	0.666667
Isoform 2 of Serine/threonine-protein kinase greatwall	MASTL	Q96GX5-2	93	0	0.666667
Thiamine-triphosphatase	THTPA	Q9BU02	26	0	0.666667
Isoform 3 of Serine/arginine-rich splicing factor 7	SRSF7	Q16629-3	15	0	0.666667
Coiled-coil domain-containing protein 38	CCDC38	Q502W7	65	0	0.666667
Lupus La protein	SSB	P05455	47	0	0.666667
Isoform 2 of Very long-chain acyl-CoA synthetase	SLC27A2	O14975-2	65	0	0.666667
Isoform 3 of Echinoderm microtubule-associated protein-like 2	EML2	O95834-3	92	0	0.666667
Serine/arginine repetitive matrix protein 1	SRRM1	Q8IYB3	102	0	0.666667
NudC domain-containing protein 3	NUDCD3	Q8IVD9	41	0	0.666667
Isoform 6 of ADP-ribosylation factor-binding protein GGA1	GGA1	Q9UJY5-6	72	0	0.666667
Hippocalcin-like protein 1	HPCAL1	P37235	22	0	1
Diphosphomevalonate decarboxylase	MVD	P53602	43	0	1
Legumain	LGMN	Q99538	49	0	1
Cilia- and flagella-associated protein 57	CFAP57	Q96MR6	145	0	1
Carboxypeptidase B	CPB1	P15086	47	0	1
Cytosolic purine 5'-nucleotidase	NT5C2	P49902	65	0	1
Malonyl-CoA-acyl carrier protein transacylase, mitochondrial	MCAT	Q8IVS2	43	0	1
CDP-diacylglycerol--glycerol-3-phosphate 3-phosphatidyltransferase, mitochondrial	PGS1	Q32NB8	63	0	1
Stromal interaction molecule 1	STIM1	Q13586	77	0	1
Cytosolic phospholipase A2	PLA2G4A	P47712	85	0	1
WD repeat-containing protein 63	WDR63	Q8IWG1	103	0	1
Potassium channel subfamily U member 1	KCNU1	A8MYU2	130	0	1
Ras-related C3 botulinum toxin substrate 2	RAC2	P15153	21	0	1
Spermatogenesis-associated protein 31D1	SPATA31D1	Q6ZQQ2	176	0	1
F-box only protein 50	NCCRP1	Q6ZVX7	31	0	1
Protein LYRIC	MTDH	Q86UE4	64	0	1
Protein FAM187B	FAM187B	Q17R55	42	0	1
Protein Hikeshi	HIKESHI	Q53FT3	22	0	1
HLA class I histocompatibility antigen, B-37 alpha chain	HLA-B	P18463	40	0	1
Proteasome-associated protein ECM29 homolog	ECM29	Q5VYK3	204	0	1
Isoform 2 of Galactosylgalactosylxylosylprotein 3-beta-glucuronosyltransferase 3	B3GAT3	O94766-2	35	0	1
Isoform 3 of N-acetylglucosamine-6-phosphate deacetylase	AMDHD2	Q9Y303-3	64	0	1
Isoform 2 of Phospholipase DDHD1	DDHD1	Q8NEL9-2	97	0	1
Serine/threonine-protein phosphatase 6 regulatory subunit 1	PPP6R1	Q9UPN7	97	0	1
MICOS complex subunit MIC27	APOOL	Q6UXV4	29	0	1
RUS1 family protein C16orf58	C16orf58	Q96GQ5	51	0	1
Secretoglobin family 1D member 2	SCGB1D2	O95969	10	0	1
Retinol dehydrogenase 16	RDH16	O75452	36	0	1
Copper chaperone for superoxide dismutase	CCS	O14618	29	0	1
ER membrane protein complex subunit 7	EMC7	Q9NPA0	26	0	1
Mitochondrial chaperone BCS1	BCS1L	Mitochondrial chaperone BCS1	48	0	1.33333
Mitogen-activated protein kinase 1	MAPK1	P28482	41	0	1.33333
Gamma-aminobutyric acid receptor-associated protein	GABARAP	O95166	14	0	1.33333
Hemicentin-2	HMCN2	Q8NDA2	542	0	1.33333
NAD-dependent protein deacetylase sirtuin-3, mitochondrial	SIRT3	Q9NTG7	44	0	1.33333
Isoform 2 of Prostaglandin reductase 1	PTGR1	Q14914-2	33	0	1.33333
Vacuolar protein sorting-associated protein 33A	VPS33A	Q96AX1	68	0	1.33333
Calcineurin subunit B type 1	PPP3R1	P63098	19	0	1.33333
Prolactin	PRL	P01236	26	0	1.33333
Testis-specific H1 histone	H1FNT	Q75WM6	28	0	1.33333
Adenylate kinase 7	AK7	Q96M32	83	0	1.33333
Glycerophosphodiester phosphodiesterase 1	GDE1	Q9NZC3	38	0	1.33333
Mannose-6-phosphate isomerase	MPI	P34949	47	0	1.33333
Regulator of G-protein signaling 22	RGS22	Q8NE09	147	0	1.33333
Isoform 2 of Regulator of chromosome condensation	RCC1	P18754-2	48	0	1.33333
BPI fold-containing family B member 1	BPIFB1	Q8TDL5	52	0	1.33333
Isoform 1 of Serum paraoxonase/arylesterase 2	PON2	Q15165-1	39	0	1.33333
Isoform 2 of GMP reductase 2	GMPR2	Q9P2T1-2	40	0	1.33333
Protein FAM3D	FAM3D	Q96BQ1	25	0	1.33333
Isoform GN-1 of Glycogenin-1	GYG1	P46976-2	37	0	1.33333
Pigment epithelium-derived factor	SERPINF1	P36955	46	0	1.33333
Testican-2	SPOCK2	Q92563	47	0	1.33333
Solute carrier family 35 member F2	SLC35F2	Q8IXU6	41	0	1.33333
Isoform 2 of Kynurenine/alpha-aminoadipate aminotransferase, mitochondrial	AADAT	Q8N5Z0-2	48	0	1.66667
Syntaxin-5	STX5	Q13190	40	0	1.66667
40S ribosomal protein S21	RPS21	P63220	9	0	1.66667
Isoform 2 of Serine/threonine-protein phosphatase 2B catalytic subunit alpha isoform	PPP3CA	Q08209-2	58	0	1.66667
Coiled-coil domain-containing protein 151	CCDC151	A5D8V7	69	0	1.66667
Glutathione S-transferase Mu 2	GSTM2	P28161	26	0	1.66667
Hemoglobin subunit beta	HBB	P68871	16	0	1.66667
EF-hand domain-containing family member C2	EFHC2	Q5JST6	87	0	1.66667
Serpin B3	SERPINB3	P29508	45	0	1.66667
F-actin-capping protein subunit alpha-2	CAPZA2	P47755	33	0	1.66667
Ficolin-1	FCN1	O00602	35	0	1.66667
Protein FAM114A2	FAM114A2	Q9NRY5	55	0	1.66667
Muellerian-inhibiting factor	AMH	P03971	59	0	1.66667
Aldehyde dehydrogenase family 1 member A3	ALDH1A3	P47895	56	0	1.66667
N(G),N(G)-dimethylarginine dimethylaminohydrolase 1	DDAH1	O94760	31	0	1.66667
Isoform 3 of Anoctamin-7	ANO7	Q6IWH7-3	100	0	1.66667
Small glutamine-rich tetratricopeptide repeat-containing protein alpha	SGTA	O43765	34	0	1.66667
Sodium-dependent multivitamin transporter	SLC5A6	Q9Y289	69	0	1.66667
D-beta-hydroxybutyrate dehydrogenase, mitochondrial	BDH1	Q02338	38	0	2
Isoform 2 of Coiled-coil domain-containing protein 116	CCDC116	Q8IYX3-2	68	0	2
Thrombospondin type-1 domain-containing protein 4	THSD4	Q6ZMP0	112	0	2
Protein XRP2	RP2	O75695	40	0	2
Alpha-1-acid glycoprotein 2	ORM2	P19652	24	0	2
Transmembrane protein 53	TMEM53	Q6P2H8	32	0	2
Cytochrome b5	CYB5A	P00167	15	0	2
Spermatogenesis-associated protein 19, mitochondrial	SPATA19	Q7Z5L4	19	0	2
Nuclear envelope phosphatase-regulatory subunit 1	CNEP1R1	Q8N9A8	14	0	2
Protein THEM6	THEM6	Q8WUY1	24	0	2
Thymidylate kinase	DTYMK	P23919	24	0	2
Tyrosine-protein phosphatase non-receptor type substrate 1	SIRPA	P78324	55	0	2
WD repeat-containing protein 61	WDR61	Q9GZS3	34	0	2.33333
60S ribosomal protein L13a	RPL13A	P40429	24	0	2.33333
Actin-related protein T3	ACTRT3	Q9BYD9	41	0	2.33333
Tubulin beta-2B chain	TUBB2B	Q9BVA1	50	0	2.33333
Cytosolic acyl coenzyme A thioester hydrolase	ACOT7	O00154	42	0	2.33333
Sperm-associated antigen 16 protein	SPAG16	Q8N0X2	71	0	2.33333
COP9 signalosome complex subunit 7a	COPS7A	Q9UBW8	30	0	2.33333
Sucrase-isomaltase, intestinal	SI	P14410	209	0	2.33333
Uncharacterized protein C6orf229	C6orf229	H3BNL8	27	0	2.66667
CTD nuclear envelope phosphatase 1	CTDNEP1	O95476	28	0	2.66667
Destrin	DSTN	P60981	19	0	2.66667
Glutaredoxin-3	GLRX3	O76003	37	0	2.66667
60S ribosomal protein L32	RPL32	P62910	16	0	2.66667
Cilia- and flagella-associated protein 58	CFAP58	Q5T655	103	0	2.66667
Golgi SNAP receptor complex member 1	GOSR1	O95249	29	0	2.66667
Sepiapterin reductase	SPR	P35270	28	0	3
60S ribosomal protein L15	RPL15	P61313	24	0	3
Isoform 2 of Phospholipid-transporting ATPase IK	ATP8B3	O60423-1	148	0	3
Importin-7	IPO7	O95373	120	0	3
Isoform 4 of Carboxylesterase 5A	CES5A	Q6NT32-4	67	0	3
Transmembrane protein 115	TMEM115	Q12893	38	0	3
Translation initiation factor eIF-2B subunit beta	EIF2B2	P49770	39	0	3.33333
Eukaryotic translation initiation factor 2 subunit 1	EIF2S1	P05198	36	0	3.33333
Disintegrin and metalloproteinase domain-containing protein 18	ADAM18	Q9Y3Q7	83	0	3.33333
Spermatogenesis-associated protein 9	SPATA9	Q9BWV2	29	0	3.33333
Postacrosomal sheath WW domain-binding protein	WBP2NL	Q6ICG8	32	0	3.66667
Glutamine-rich protein 2	QRICH2	Q9H0J4	181	0	3.66667
E3 ubiquitin-protein ligase KCMF1	KCMF1	Q9P0J7	42	0	3.66667
Vesicle transport protein SEC20	BNIP1	Q12981	26	0	3.66667
Transmembrane protein 5	TMEM5	Q9Y2B1	51	0	3.66667
LETM1 domain-containing protein LETM2, mitochondrial	LETM2	Q2VYF4	56	0	4
DnaJ homolog subfamily B member 13	DNAJB13	P59910	36	0	4
Pituitary tumor-transforming gene 1 protein-interacting protein	PTTG1IP	P53801	20	0	4
Mammaglobin-B	SCGB2A1	O75556	11	0	4
Reticulon-4-interacting protein 1, mitochondrial	RTN4IP1	Q8WWV3	44	0	4
Neuroblast differentiation-associated protein AHNAK	AHNAK	Q09666	629	0	4
Isoform 15 of Dysferlin	DYSF	O75923-15	222	0	4
ADP-ribosylation factor-like protein 1	ARL1	P40616	20	0	4
Retinol dehydrogenase 11	RDH11	Q8TC12	35	0	4.33333
Protein FAM209B	FAM209B	Q5JX69	19	0	4.33333
Transcriptional activator protein Pur-alpha	PURA	Q00577	35	0	4.33333
Isoform 2 of Uncharacterized protein C1orf194	C1orf194	Q5T5A4-2	18	0	4.33333
Sec1 family domain-containing protein 1	SCFD1	Q8WVM8	72	0	4.33333
Protein NDRG1	NDRG1	Q92597	43	0	5
A disintegrin and metalloproteinase with thrombospondin motifs 1	ADAMTS1	Q9UHI8	105	0	5
Ropporin-1-like protein	ROPN1L	Q96C74	26	0	5.33333
ATP-binding cassette sub-family D member 3	ABCD3	P28288	75	0	5.33333
Protein PRRC1	PRRC1	Q96M27	47	0	5.33333
Protein NDRG3	NDRG3	Q9UGV2	41	0	6
Coiled-coil domain-containing protein 42	CCDC42	Q96M95	38	0	6
Glycosyltransferase 8 domain-containing protein 1	GLT8D1	Q68CQ7	42	0	6
Isoform 3 of Protein phosphatase 1A	PPM1A	P35813-3	51	0	6.66667
Orphan sodium- and chloride-dependent neurotransmitter transporter NTT5	SLC6A16	Q9GZN6	82	0	6.66667
Mucin-5B	MUC5B	Q9HC84	596	0	6.66667
Isoform 3 of Fatty acid desaturase 2	FADS2	O95864-3	46	0	6.66667
Isoform 2 of Ferrochelatase, mitochondrial	FECH	P22830-2	49	0	7.33333
von Willebrand factor	VWF	P04275	309	0.333333	0
Carnitine O-palmitoyltransferase 1, liver isoform	CPT1A	P50416	88	0.333333	0
Rho-associated protein kinase 2	ROCK2	O75116	161	0.333333	0
Probable leucine--tRNA ligase, mitochondrial	LARS2	Q15031	102	0.333333	0
Isoform Short of Tight junction protein ZO-1	TJP1	Q07157-2	187	0.333333	0
Actin-related protein 2/3 complex subunit 1B	ARPC1B	O15143	41	0.333333	0
Ceramide synthase 2	CERS2	Q96G23	45	0.333333	0
Actin-related protein 2/3 complex subunit 3	ARPC3	O15145	21	0.333333	0
Isoform Non-brain of Clathrin light chain A	CLTA	P09496-2	24	0.333333	0
Coactosin-like protein	COTL1	Q14019	16	0.333333	0
Heterochromatin protein 1-binding protein 3	HP1BP3	Q5SSJ5	61	0.333333	0
Acylphosphatase-1	ACYP1	P07311	11	0.333333	0
Isoform 4 of Inhibitor of nuclear factor kappa-B kinase-interacting protein	IKBIP	Q70UQ0-4	43	0.333333	0
Tyrosine-protein phosphatase non-receptor type 23	PTPN23	Q9H3S7	179	0.333333	0
Staphylococcal nuclease domain-containing protein 1	SND1	Q7KZF4	102	0.333333	0
Isoform 2 of Protein MROH8	MROH8	Q9H579-2	100	0.333333	0
Interleukin-6 receptor subunit beta	IL6ST	P40189	104	0.333333	0
Transducin-like enhancer protein 4	TLE4	Q04727	84	0.333333	0
Lysophosphatidylcholine acyltransferase 1	LPCAT1	Q8NF37	59	0.333333	0
Nucleoporin Nup43	NUP43	Q8NFH3	42	0.333333	0
Immunoglobulin alpha-2 heavy chain		P0DOX2	49	0.333333	0
Sialidase-1	NEU1	Q99519	45	0.333333	0
Isoform 2 of Myosin-11	MYH11	P35749-2	228	0.333333	0
Catenin alpha-1	CTNNA1	P35221	100	0.333333	0
Isoform 2 of Protein BRICK1	BRK1	Q8WUW1-2	12	0.333333	0
Isoform 2 of E3 ubiquitin-protein ligase HUWE1	HUWE1	Q7Z6Z7-2	480	0.333333	0
SH3 domain-binding glutamic acid-rich-like protein 3	SH3BGRL3	Q9H299	10	0.333333	0
MICOS complex subunit MIC25	CHCHD6	Q9BRQ6	26	0.333333	0
Isoform 2 of Sialate O-acetylesterase	SIAE	Q9HAT2-2	55	0.333333	0
Isoform 2 of Surfeit locus protein 1	SURF1	Q15526-2	32	0.333333	0
Chloride intracellular channel protein 4	CLIC4	Q9Y696	29	0.333333	0
Apolipoprotein C-III	APOC3	P02656	11	0.333333	0
Serine/threonine-protein phosphatase 2A 56 kDa regulatory subunit alpha isoform	PPP2R5A	Q15172	56	0.333333	0
Isoform 2 of Alanine--tRNA ligase, cytoplasmic	AARS	P49588-2	109	0.333333	0
ATP-binding cassette sub-family A member 10	ABCA10	Q8WWZ4	176	0.333333	0
Isoform 2 of Ephrin type-A receptor 4	EPHA4	P54764-2	105	0.333333	0
Sodium/potassium-transporting ATPase subunit beta-1	ATP1B1	P05026	35	0.333333	0
Bromodomain-containing protein 4	BRD4	O60885	152	0.333333	0
Cystatin-8	CST8	O60676	16	0.333333	0
Tumor susceptibility gene 101 protein	TSG101	Q99816	44	0.333333	0
1-acyl-sn-glycerol-3-phosphate acyltransferase epsilon	AGPAT5	Q9NUQ2	42	0.333333	0.333333
Actin-related protein 2/3 complex subunit 5	ARPC5	O15511	16	0.333333	0.333333
Actin-related protein 2	ACTR2	P61160	45	0.333333	0.333333
3-ketoacyl-CoA thiolase, peroxisomal	ACAA1	P09110	44	0.333333	0.333333
High mobility group protein B2	HMGB2	P26583	24	0.333333	0.333333
Arginine-glutamic acid dipeptide repeats protein	RERE	Q9P2R6	172	0.333333	0.333333
Lysocardiolipin acyltransferase 1	LCLAT1	Q6UWP7	49	0.333333	0.333333
Pentraxin-related protein PTX3	PTX3	P26022	42	0.333333	0.333333
Type I inositol 1,4,5-trisphosphate 5-phosphatase	INPP5A	Q14642	48	0.333333	0.333333
Isoform Short of Glutaryl-CoA dehydrogenase, mitochondrial	GCDH	Q92947-2	47	0.333333	0.333333
Isoform 2 of Syntaxin-7	STX7	O15400-2	27	0.333333	0.333333
Methylmalonate-semialdehyde dehydrogenase [acylating], mitochondrial	ALDH6A1	Q02252	58	0.333333	0.333333
Protein FAM234A	FAM234A	Q9H0X4	60	0.333333	0.333333
Serine/threonine-protein kinase STK11	STK11	Q15831	49	0.333333	0.333333
Thioredoxin domain-containing protein 12	TXNDC12	O95881	19	0.333333	0.333333
26S proteasome non-ATPase regulatory subunit 9	PSMD9	O00233	25	0.333333	0.333333
Copine-1	CPNE1	Q99829	59	0.333333	0.333333
Cysteine-rich with EGF-like domain protein 1	CRELD1	Q96HD1	45	0.333333	0.333333
Leucine-rich repeat-containing protein 51	LRTOMT	Q96E66	22	0.333333	0.333333
Ragulator complex protein LAMTOR3	LAMTOR3	Q9UHA4	14	0.333333	0.333333
Isoform 2 of Serrate RNA effector molecule homolog	SRRT	Q9BXP5-2	100	0.333333	0.666667
Cornifin-B	SPRR1B	P22528	10	0.333333	0.666667
Dipeptidyl peptidase 1	CTSC	P53634	52	0.333333	0.666667
WD repeat-containing protein 1	WDR1	O75083	66	0.333333	0.666667
DDB1- and CUL4-associated factor 7	DCAF7	P61962	39	0.333333	0.666667
ATP synthase mitochondrial F1 complex assembly factor 2	ATPAF2	Q8N5M1	33	0.333333	0.666667
UPF0587 protein C1orf123	C1orf123	Q9NWV4	18	0.333333	0.666667
L-2-hydroxyglutarate dehydrogenase, mitochondrial	L2HGDH	Q9H9P8	50	0.333333	0.666667
Coronin-1A	CORO1A	P31146	51	0.333333	0.666667
Isoform 2 of Septin-10	SEPT10	Q9P0V9-2	58	0.333333	0.666667
Transmembrane and coiled-coil domain-containing protein 5A	TMCO5A	Q8N6Q1	34	0.333333	0.666667
Spermatogenesis-associated protein 32	SPATA32	Q96LK8	42	0.333333	0.666667
Isoform 2 of Cilia- and flagella-associated protein 70	CFAP70	Q5T0N1-2	122	0.333333	0.666667
Isoform 2 of Dynamin-like 120 kDa protein, mitochondrial	OPA1	O60313-2	116	0.333333	1
Poly(rC)-binding protein 1	PCBP1	Q15365	37	0.333333	1
Leucine--tRNA ligase, cytoplasmic	LARS	Q9P2J5	134	0.333333	1
Early endosome antigen 1	EEA1	Q15075	162	0.333333	1
HLA class I histocompatibility antigen, B-58 alpha chain	HLA-B	P10319	40	0.333333	1
Neutral amino acid transporter A	SLC1A4	P43007	56	0.333333	1.33333
Quinone oxidoreductase-like protein 1	CRYZL1	O95825	39	0.333333	1.33333
Probable phospholipid-transporting ATPase IIA	ATP9A	O75110	119	0.333333	1.33333
Ly6/PLAUR domain-containing protein 4	LYPD4	Q6UWN0	27	0.333333	1.33333
Isoform 2 of Transforming growth factor beta receptor type 3	TGFBR3	Q03167-2	93	0.333333	1.33333
Isoform 2 of Neutral cholesterol ester hydrolase 1	NCEH1	Q6PIU2-2	47	0.333333	1.33333
Isoform 4 of Synaptotagmin-7	SYT7	O43581-4	68	0.333333	1.33333
A-kinase anchor protein 12	AKAP12	Q02952	191	0.333333	1.33333
Isoform 3 of Hsp70-binding protein 1	HSPBP1	Q9NZL4-3	45	0.333333	1.33333
Solute carrier family 25 member 41	SLC25A41	Q8N5S1	41	0.333333	1.33333
COP9 signalosome complex subunit 5	COPS5	Q92905	38	0.333333	1.33333
Protein disulfide-isomerase TMX3	TMX3	Q96JJ7	52	0.333333	1.66667
Isoform 2 of Ectonucleoside triphosphate diphosphohydrolase 3	ENTPD3	O75355-2	51	0.333333	1.66667
Actin-like protein 9	ACTL9	Q8TC94	46	0.333333	1.66667
Dynactin subunit 6	DCTN6	O00399	21	0.333333	2
Sodium-dependent phosphate transport protein 2B	SLC34A2	O95436	76	0.333333	2
Cell cycle control protein 50A	TMEM30A	Q9NV96	41	0.333333	2
Isoform 3 of Protein transport protein Sec61 subunit alpha isoform 2	SEC61A2	Q9H9S3-3	50	0.333333	2
Leucine-rich repeat-containing protein 23	LRRC23	Q53EV4	40	0.333333	2
Isoform 3 of Protein NDRG2	NDRG2	Q9UN36-3	40	0.333333	2.33333
Vesicle-associated membrane protein 7	VAMP7	P51809	25	0.333333	2.33333
Isoform 4 of Protein ABHD11	ABHD11	Q8NFV4-4	34	0.333333	2.33333
Reticulophagy regulator 2	RETREG2	Q8NC44	58	0.333333	2.66667
m-AAA protease-interacting protein 1, mitochondrial	MAIP1	Q8WWC4	33	0.333333	2.66667
ADP-ribosylation factor-like protein 2	ARL2	P36404	21	0.333333	2.66667
Uncharacterized protein C2orf74	C2orf74	A8MZ97	22	0.333333	3
Signal recognition particle receptor subunit alpha	SRPRA	P08240	70	0.333333	3
Isoform 2 of Sperm flagellar protein 2	SPEF2	Q9C093-2	209	0.333333	3
Sialic acid-binding Ig-like lectin 5	SIGLEC5	O15389	61	0.333333	3.33333
HIG1 domain family member 2A, mitochondrial	HIGD2A	Q9BW72	12	0.333333	3.66667
EF-hand domain-containing protein 1	EFHC1	Q5JVL4	74	0.333333	3.66667
Sialin	SLC17A5	Q9NRA2	55	0.333333	3.66667
V-type proton ATPase subunit d 1	ATP6V0D1	P61421	40	0.333333	4
40S ribosomal protein S4, Y isoform 1	RPS4Y1	P22090	29	0.333333	4.33333
Carboxypeptidase M	CPM	P14384	51	0.333333	4.66667
Sterol-4-alpha-carboxylate 3-dehydrogenase, decarboxylating	NSDHL	Q15738	42	0.333333	5
Armadillo repeat-containing protein 3	ARMC3	Q5W041	96	0.333333	5
Isoform 10 of Calpastatin	CAST	P20810-10	82	0.333333	5.66667
Coiled-coil domain-containing protein 173	CCDC173	Q0VFZ6	66	0.333333	6.33333
DnaJ homolog subfamily B member 6	DNAJB6	O75190	36	0.333333	7
Isoform 2 of Procollagen-lysine,2-oxoglutarate 5-dioxygenase 1	PLOD1	Q02809-2	88	0.666667	0
Isoform 3 of Leucyl-cystinyl aminopeptidase	LNPEP	Q9UIQ6-3	115	0.666667	0
Myosin-14	MYH14	Q7Z406	228	0.666667	0
Tropomyosin alpha-4 chain	TPM4	P67936	29	0.666667	0
Pre-mRNA-splicing factor ATP-dependent RNA helicase DHX15	DHX15	O43143	91	0.666667	0
Splicing factor 3B subunit 2	SF3B2	Q13435	100	0.666667	0
Monocarboxylate transporter 4	SLC16A3	O15427	49	0.666667	0
Isoform 4 of Pseudouridine-5'-phosphatase	PUDP	Q08623-4	28	0.666667	0
Probable phospholipid-transporting ATPase IF	ATP11B	Q9Y2G3	134	0.666667	0
Splicing factor 3B subunit 1	SF3B1	O75533	146	0.666667	0
Lysosomal alpha-mannosidase	MAN2B1	O00754	114	0.666667	0
Regenerating islet-derived protein 3-gamma	REG3G	Q6UW15	19	0.666667	0
Isoform 2 of UBX domain-containing protein 11	UBXN11	Q5T124-2	54	0.666667	0
Immunoglobulin-binding protein 1	IGBP1	P78318	39	0.666667	0
Thyroid hormone receptor-associated protein 3	THRAP3	Q9Y2W1	109	0.666667	0
Prolow-density lipoprotein receptor-related protein 1	LRP1	Q07954	505	0.666667	0
Isoform 3 of Girdin	CCDC88A	Q3V6T2-3	216	0.666667	0
Pericentriolar material 1 protein	PCM1	Q15154	229	0.666667	0
UPF0606 protein KIAA1549L	KIAA1549L	Q6ZVL6	199	0.666667	0
Testis-specific Y-encoded-like protein 5	TSPYL5	Q86VY4	45	0.666667	0
Dol-P-Glc:Glc(2)Man(9)GlcNAc(2)-PP-Dol alpha-1,2-glucosyltransferase	ALG10	Q5BKT4	56	0.666667	0.333333
N-alpha-acetyltransferase 15, NatA auxiliary subunit	NAA15	Q9BXJ9	101	0.666667	0.333333
Fibrous sheath-interacting protein 2	FSIP2	Q5CZC0	781	0.666667	0.333333
Coiled-coil domain-containing protein 58	CCDC58	Q4VC31	17	0.666667	0.333333
Cation channel sperm-associated protein subunit delta	CATSPERD	Q86XM0	90	0.666667	0.333333
Isoform 2 of Carboxypeptidase A4	CPA4	Q9UI42-2	44	0.666667	0.333333
Ferritin heavy chain	FTH1	P02794	21	0.666667	0.333333
Isoform 3 of Zinc finger protein 37 homolog	ZFP37	Q9Y6Q3-3	71	0.666667	0.333333
Mitochondrial 2-oxodicarboxylate carrier	SLC25A21	Q9BQT8	33	0.666667	0.333333
Leucine-rich PPR motif-containing protein, mitochondrial	LRPPRC	P42704	158	0.666667	0.333333
Dystonin	DST	Q03001	861	0.666667	0.333333
Serine/threonine-protein phosphatase PP1-beta catalytic subunit	PPP1CB	P62140	37	0.666667	0.333333
Isoform 2 of Butyrophilin subfamily 2 member A1	BTN2A1	Q7KYR7-1	60	0.666667	0.666667
Isoform 2 of Bifunctional coenzyme A synthase	COASY	Q13057-2	65	0.666667	0.666667
Histone H2A type 1-D	HIST1H2AD	P20671	14	0.666667	0.666667
Isoform 5 of Prostaglandin G/H synthase 1	PTGS1	P23219-5	72	0.666667	0.666667
Ras-related protein Rap-2b	RAP2B	P61225	21	0.666667	0.666667
Type-1 angiotensin II receptor-associated protein	AGTRAP	Q6RW13	17	0.666667	1
Endonuclease domain-containing 1 protein	ENDOD1	O94919	55	0.666667	1
CDP-diacylglycerol--inositol 3-phosphatidyltransferase	CDIPT	O14735	24	0.666667	1
Immunoglobulin alpha Fc receptor	FCAR	P24071	32	0.666667	1
Acylglycerol kinase, mitochondrial	AGK	Q53H12	47	0.666667	1
Neurogenic locus notch homolog protein 2	NOTCH2	Q04721	265	0.666667	1
Hydroxymethylglutaryl-CoA lyase, mitochondrial	HMGCL	P35914	34	0.666667	1
Protein dpy-30 homolog	DPY30	Q9C005	11	0.666667	1
Kynurenine--oxoglutarate transaminase 3	KYAT3	Q6YP21	51	0.666667	1
Cytochrome P450 20A1	CYP20A1	Q6UW02	52	0.666667	1
Protein-glutamine gamma-glutamyltransferase K	TGM1	P22735	90	0.666667	1
Ribonuclease pancreatic	RNASE1	P07998	18	0.666667	1
Dol-P-Man:Man(7)GlcNAc(2)-PP-Dol alpha-1,6-mannosyltransferase	ALG12	Q9BV10	55	0.666667	1.33333
Isoform 3 of CD97 antigen	CD97	P48960-3	87	0.666667	1.33333
Isoform 2 of Alpha-aminoadipic semialdehyde dehydrogenase	ALDH7A1	P49419-2	55	0.666667	1.33333
Isoform 2 of Haptoglobin	HP	P00738-2	38	0.666667	1.33333
Chloride intracellular channel protein 1	CLIC1	O00299	27	0.666667	1.33333
Beta-defensin 105	DEFB105A	Q8NG35	9	0.666667	1.33333
Thioredoxin-related transmembrane protein 2	TMX2	Q9Y320	34	0.666667	1.66667
Serine/threonine-protein phosphatase 4 catalytic subunit	PPP4C	P60510	35	0.666667	1.66667
Protein S100-A12	S100A12	P80511	11	0.666667	1.66667
Platelet-activating factor acetylhydrolase 2, cytoplasmic	PAFAH2	Q99487	44	0.666667	2
Grancalcin	GCA	P28676	24	0.666667	2
Cilia- and flagella-associated protein 43	CFAP43	Q8NDM7	192	0.666667	2
Programmed cell death protein 5	PDCD5	O14737	14	0.666667	2
Isoform 7 of Non-specific lipid-transfer protein	SCP2	P22307-7	54	0.666667	2
Dehydrogenase/reductase SDR family member 1	DHRS1	Q96LJ7	34	0.666667	2
Isoform EP2D of Sperm-associated antigen 11B	SPAG11B	Q08648-4	15	0.666667	2
Selenoprotein T	SELENOT	P62341	22	0.666667	2.33333
Bis(5'-adenosyl)-triphosphatase ENPP4	ENPP4	Q9Y6X5	52	0.666667	2.66667
Disintegrin and metalloproteinase domain-containing protein 9	ADAM9	Q13443	91	0.666667	2.66667
Isoform 2 of AP-1 complex subunit mu-1	AP1M1	Q9BXS5-2	50	0.666667	2.66667
60S ribosomal protein L37a	RPL37A	P61513	10	0.666667	3
Lysosomal acid phosphatase	ACP2	P11117	48	0.666667	3.33333
Protein kish-A	TMEM167A	Q8TBQ9	8	0.666667	3.33333
Dipeptidase 2	DPEP2	Q9H4A9	53	0.666667	3.33333
2',3'-cyclic-nucleotide 3'-phosphodiesterase	CNP	P09543	48	0.666667	3.66667
Cyclic GMP-AMP synthase	MB21D1	Q8N884	59	0.666667	3.66667
Fibrinogen-like protein 1	FGL1	Q08830	36	0.666667	3.66667
Ubiquitin thioesterase OTUB2	OTUB2	Q96DC9	27	0.666667	4
60S ribosomal protein L27	RPL27	P61353	16	0.666667	4.66667
Glutamine-dependent NAD(+) synthetase	NADSYN1	Q6IA69	79	0.666667	5.33333
Brefeldin A-inhibited guanine nucleotide-exchange protein 2	ARFGEF2	Q9Y6D5	202	0.666667	6
Signal peptidase complex catalytic subunit SEC11C	SEC11C	Q9BY50	22	0.666667	6.33333
Schlafen-like protein 1	SLFNL1	Q499Z3	46	0.666667	6.33333
Alpha-mannosidase 2	MAN2A1	Q16706	131	0.666667	7
Protein RFT1 homolog	RFT1	Q96AA3	60	1	0
Isoform 4 of Huntingtin-interacting protein 1	HIP1	O00291-4	113	1	0
Mitochondrial import receptor subunit TOM70	TOMM70	O94826	67	1	0
Chromobox protein homolog 3	CBX3	Q13185	21	1	0
Isoform 2 of Secretory carrier-associated membrane protein 3	SCAMP3	O14828-2	35	1	0
Persulfide dioxygenase ETHE1, mitochondrial	ETHE1	O95571	28	1	0
Sperm protein associated with the nucleus on the X chromosome C	SPANXC	Q9NY87	11	1	0
Serine hydroxymethyltransferase, mitochondrial	SHMT2	P34897	56	1	0
Putative peptidyl-tRNA hydrolase PTRHD1	PTRHD1	Q6GMV3	16	1	0
Pantetheinase	VNN1	O95497	57	1	0
Oxysterol-binding protein-related protein 8	OSBPL8	Q9BZF1	101	1	0
Immunoglobulin J chain	JCHAIN	P01591	18	1	0
COP9 signalosome complex subunit 3	COPS3	Q9UNS2	48	1	0
Charged multivesicular body protein 6	CHMP6	Q96FZ7	23	1	0
Ceramide synthase 3	CERS3	Q8IU89	46	1	0
Alpha-galactosidase A	GLA	P06280	49	1	0
Glutaminyl-peptide cyclotransferase	QPCT	Q16769	41	1	0
Galectin-3	LGALS3	P17931	26	1	0
Dynactin subunit 5	DCTN5	Q9BTE1	20	1	0
Isoform 2 of Oxysterol-binding protein 2	OSBP2	Q969R2-2	101	1	0
Spermine synthase	SMS	P52788	41	1	0
Zinc transporter ZIP2	SLC39A2	Q9NP94	33	1	0
Isoform 2 of Chromodomain-helicase-DNA-binding protein 4	CHD4	Q14839-2	221	1	0
Isoform 2 of Carcinoembryonic antigen-related cell adhesion molecule 5	CEACAM5	P06731-2	77	1	0
Isoform 2 of Transmembrane 9 superfamily member 1	TM9SF1	O15321-2	55	1	0
Isoform 4 of SURP and G-patch domain-containing protein 2	SUGP2	Q8IX01-4	115	1	0
Solute carrier family 2, facilitated glucose transporter member 9	SLC2A9	Q9NRM0	59	1	0
AP-1 complex subunit sigma-2	AP1S2	P56377	19	1	0.333333
E3 ubiquitin-protein ligase MARCH5	MARCH5	Q9NX47	31	1	0.333333
Attractin	ATRN	O75882	159	1	0.333333
Low-density lipoprotein receptor-related protein 2	LRP2	P98164	522	1	0.333333
Calmodulin-like protein 5	CALML5	Q9NZT1	16	1	0.333333
Complement factor B	CFB	P00751	86	1	0.333333
Spermatogenesis-associated protein 31C1	SPATA31C1	P0DKV0	131	1	0.333333
Thioredoxin domain-containing protein 17	TXNDC17	Q9BRA2	14	1	0.333333
Cytoplasmic aconitate hydratase	ACO1	P21399	98	1	0.333333
Probable proline--tRNA ligase, mitochondrial	PARS2	Q7L3T8	53	1	0.333333
Tctex1 domain-containing protein 3	TCTE3	Q8IZS6	23	1	0.333333
Isoform 2 of Cytosolic 5'-nucleotidase 1B	NT5C1B	Q96P26-2	62	1	0.666667
Ribonuclease T2	RNASET2	O00584	29	1	0.666667
Beta-centractin	ACTR1B	P42025	42	1	0.666667
Putative lipocalin 1-like protein 1	LCN1P1	Q5VSP4	18	1	0.666667
Quinone oxidoreductase PIG3	TP53I3	Q53FA7	36	1	0.666667
Phosphatidylinositol 5-phosphate 4-kinase type-2 gamma	PIP4K2C	Q8TBX8	47	1	0.666667
ORM1-like protein 1	ORMDL1	Q9P0S3	17	1	0.666667
Probable 2-oxoglutarate dehydrogenase E1 component DHKTD1, mitochondrial	DHTKD1	Q96HY7	103	1	0.666667
Rho GDP-dissociation inhibitor 2	ARHGDIB	P52566	23	1	1
Oxysterol-binding protein 1	OSBP	P22059	89	1	1.33333
Spectrin beta chain, non-erythrocytic 1	SPTBN1	Q01082	275	1	1.33333
Mitochondrial import inner membrane translocase subunit Tim9	TIMM9	Q9Y5J7	10	1	1.33333
NADH dehydrogenase [ubiquinone] 1 subunit C2	NDUFC2	O95298	14	1	1.33333
Cation-independent mannose-6-phosphate receptor	IGF2R	P11717	274	1	1.33333
Isoform 2 of Palmitoyltransferase ZDHHC3	ZDHHC3	Q9NYG2-2	37	1	1.33333
Ubiquitin-like protein 3	UBL3	O95164	13	1	1.33333
Isoform 4 of Cilia- and flagella-associated protein 61	CFAP61	Q8NHU2-4	135	1	1.33333
Isoform 2 of 40S ribosomal protein S20	RPS20	P60866-2	16	1	1.66667
Mast cell-expressed membrane protein 1	MCEMP1	Q8IX19	21	1	1.66667
Membrane protein FAM174A	FAM174A	Q8TBP5	20	1	1.66667
Isoform 2 of Integrin alpha-L	ITGAL	P20701-2	134	1	1.66667
Proteasome assembly chaperone 1	PSMG1	O95456	33	1	1.66667
NFU1 iron-sulfur cluster scaffold homolog, mitochondrial	NFU1	Q9UMS0	28	1	1.66667
Phosphoethanolamine/phosphocholine phosphatase	PHOSPHO1	Q8TCT1	30	1	1.66667
Casein kinase I isoform alpha	CSNK1A1	P48729	39	1	1.66667
Arfaptin-1	ARFIP1	P53367	42	1	2
Golgi-associated plant pathogenesis-related protein 1	GLIPR2	Q9H4G4	17	1	2
Cylicin-2	CYLC2	Q14093	39	1	2
Putative sodium-coupled neutral amino acid transporter 10	SLC38A10	Q9HBR0	120	1	2.33333
Disintegrin and metalloproteinase domain-containing protein 21	ADAM21	Q9UKJ8	81	1	2.33333
DnaJ homolog subfamily C member 5B	DNAJC5B	Q9UF47	22	1	2.33333
Ubiquitin-conjugating enzyme E2 L3	UBE2L3	P68036	18	1	2.33333
NADH dehydrogenase [ubiquinone] 1 beta subcomplex subunit 3	NDUFB3	O43676	11	1	2.33333
Isoform 3 of Peptide-N(4)-(N-acetyl-beta-glucosaminyl)asparagine amidase	NGLY1	Q96IV0-3	64	1	2.33333
Coatomer subunit gamma-2	COPG2	Q9UBF2	98	1	2.66667
Endoplasmic reticulum-Golgi intermediate compartment protein 1	ERGIC1	Q969X5	33	1	2.66667
Peflin	PEF1	Q9UBV8	30	1	3
Cytochrome c oxidase subunit NDUFA4	NDUFA4	O00483	9	1	3
Dolichyl-phosphate beta-glucosyltransferase	ALG5	Q9Y673	37	1	3
40S ribosomal protein S26	RPS26	P62854	13	1	3
60S ribosomal protein L28	RPL28	P46779	16	1	3
Vesicle transport through interaction with t-SNAREs homolog 1B	VTI1B	Q9UEU0	27	1	3.33333
Torsin-2A	TOR2A	Q5JU69	36	1	3.33333
Gasdermin-A	GSDMA	Q96QA5	49	1	3.33333
Proteasomal ubiquitin receptor ADRM1	ADRM1	Q16186	42	1	3.66667
NADH dehydrogenase (ubiquinone) complex I, assembly factor 6	NDUFAF6	Q330K2	38	1	4
Isoform 2 of Calcium and integrin-binding protein 1	CIB1	Q99828-2	26	1	4.33333
Coatomer subunit beta	COPB1	P53618	107	1	5.66667
Actin-related protein 10	ACTR10	Q9NZ32	46	1	5.66667
Interferon-inducible double-stranded RNA-dependent protein kinase activator A	PRKRA	O75569	34	1	6
Histidine triad nucleotide-binding protein 1	HINT1	P49773	14	1	6
Transmembrane protein 70, mitochondrial	TMEM70	Q9BUB7	29	1	6
Isoform 2 of Peroxisomal membrane protein PEX16	PEX16	Q9Y5Y5-2	39	1	7
Presenilin-1	PSEN1	P49768	53	1	7
Mitochondrial pyruvate carrier 1	MPC1	Q9Y5U8	12	1	7.33333
Splicing factor, proline- and glutamine-rich	SFPQ	P23246	76	1.33333	0
Isoform 6 of RNA-binding protein EWS	EWSR1	Q01844-6	63	1.33333	0
Immunoglobulin heavy constant gamma 2	IGHG2	P01859	36	1.33333	0
Calcium/calmodulin-dependent protein kinase type IV	CAMK4	Q16566	52	1.33333	0
Uncharacterized protein C4orf32	C4orf32	Q8N8J7	15	1.33333	0
Isoform 2 of Acidic leucine-rich nuclear phosphoprotein 32 family member B	ANP32B	Q92688-2	22	1.33333	0
Isoform LMP2.S of Proteasome subunit beta type-9	PSMB9	P28065-2	22	1.33333	0
Splicing factor 3B subunit 4	SF3B4	Q15427	44	1.33333	0
HLA class II histocompatibility antigen, DP alpha 1 chain	HLA-DPA1	P20036	29	1.33333	0
Small nuclear ribonucleoprotein F	SNRPF	P62306	10	1.33333	0
Ubiquitin-associated domain-containing protein 2	UBAC2	Q8NBM4	39	1.33333	0.333333
Beta-microseminoprotein	MSMB	P08118	13	1.33333	0.333333
Isoform 3 of Coronin-7	CORO7	P57737-3	114	1.33333	0.333333
Isoform 3 of ATP-dependent 6-phosphofructokinase, muscle type	PFKM	P08237-3	93	1.33333	0.333333
Beta-hexosaminidase subunit beta	HEXB	P07686	63	1.33333	0.666667
GDP-fucose protein O-fucosyltransferase 2	POFUT2	Q9Y2G5	50	1.33333	0.666667
Isoform 3 of Leukocyte immunoglobulin-like receptor subfamily B member 2	LILRB2	Q8N423-3	55	1.33333	0.666667
Serine--tRNA ligase, cytoplasmic	SARS	P49591	59	1.33333	0.666667
60S ribosomal protein L35a	RPL35A	P18077	13	1.33333	0.666667
Isoform 2 of Phospholipid scramblase 1	PLSCR1	O15162-2	27	1.33333	1
Carboxypeptidase A5	CPA5	Q8WXQ8	49	1.33333	1
Translation initiation factor eIF-2B subunit alpha	EIF2B1	Q14232	34	1.33333	1
Transmembrane protein 65	TMEM65	Q6PI78	25	1.33333	1.33333
Ubiquitin-conjugating enzyme E2 D3	UBE2D3	P61077	17	1.33333	1.33333
Synaptosomal-associated protein 29	SNAP29	O95721	29	1.33333	1.33333
Skin-specific protein 32	XP32	Q5T750	26	1.33333	1.33333
Coatomer subunit zeta-1	COPZ1	P61923	20	1.33333	1.33333
Nicotinamide phosphoribosyltransferase	NAMPT	P43490	56	1.33333	1.66667
Immunoglobulin lambda constant 2	IGLC2	P0DOY2	11	1.33333	1.66667
Mitochondrial intermembrane space import and assembly protein 40	CHCHD4	Q8N4Q1	16	1.33333	1.66667
Sialic acid synthase	NANS	Q9NR45	40	1.33333	1.66667
Nucleoporin Nup37	NUP37	Q8NFH4	37	1.33333	1.66667
Isoform 2 of UMP-CMP kinase	CMPK1	P30085-2	17	1.33333	1.66667
Methylglutaconyl-CoA hydratase, mitochondrial	AUH	Q13825	36	1.33333	1.66667
Homogentisate 1,2-dioxygenase	HGD	Q93099	50	1.33333	2
Isoform 4 of Tubulin-specific chaperone D	TBCD	Q9BTW9-4	139	1.33333	2
Mitochondrial folate transporter/carrier	SLC25A32	Q9H2D1	35	1.33333	2
CSC1-like protein 1	TMEM63A	O94886	92	1.33333	2.33333
Thioredoxin reductase 3	TXNRD3	Q86VQ6	71	1.33333	2.33333
Isoform 2 of Nuclear protein localization protein 4 homolog	NPLOC4	Q8TAT6-2	69	1.33333	2.33333
Isoform 3 of 60S ribosomal protein L17	RPL17	P18621-3	26	1.33333	2.33333
Armadillo repeat-containing protein 4	ARMC4	Q5T2S8	116	1.33333	2.33333
Isoform 2 of Annexin A7	ANXA7	P20073-2	50	1.33333	2.66667
Sorcin	SRI	P30626	22	1.33333	2.66667
Phosphoglucomutase-1	PGM1	P36871	61	1.33333	2.66667
Leucine zipper transcription factor-like protein 1	LZTFL1	Q9NQ48	35	1.33333	2.66667
Coiled-coil domain-containing protein 183	CCDC183	Q5T5S1	63	1.33333	2.66667
Xaa-Pro dipeptidase	PEPD	P12955	55	1.33333	3
Guanine nucleotide-binding protein G(I)/G(S)/G(T) subunit beta-2	GNB2	P62879	37	1.33333	3.33333
Alpha-1B-glycoprotein	A1BG	P04217	54	1.33333	3.33333
PDZ domain-containing protein 8	PDZD8	Q8NEN9	129	1.33333	3.66667
40S ribosomal protein S28	RPS28	P62857	8	1.33333	3.66667
Profilin-3	PFN3	P60673	15	1.33333	3.66667
Isoform 2 of Serine/threonine-protein phosphatase 4 regulatory subunit 1	PPP4R1	Q8TF05-2	105	1.33333	4
Solute carrier family 12 member 6	SLC12A6	Q9UHW9	128	1.33333	4.33333
Coiled-coil domain-containing protein 126	CCDC126	Q96EE4	16	1.33333	4.33333
Cholinephosphotransferase 1	CHPT1	Q8WUD6	45	1.33333	4.33333
Thioredoxin domain-containing protein 5	TXNDC5	Q8NBS9	48	1.33333	4.66667
Poly(ADP-ribose) glycohydrolase ARH3	ADPRHL2	Q9NX46	39	1.33333	4.66667
Prostaglandin G/H synthase 2	PTGS2	P35354	69	1.33333	5
Zinc transporter 3	SLC30A3	Q99726	42	1.33333	5.66667
Myosin light chain 6B	MYL6B	P14649	23	1.33333	6
Myeloid leukemia factor 1	MLF1	P58340	31	1.33333	6
Ras-related protein Rab-1B	RAB1B	Q9H0U4	22	1.33333	6
Sulfate transporter	SLC26A2	P50443	82	1.33333	6.33333
Unconventional myosin-VI	MYO6	Q9UM54	150	1.33333	6.33333
Glypican-3	GPC3	P51654	66	1.66667	0
Isoform 2 of Cysteine-rich secretory protein LCCL domain-containing 2	CRISPLD2	Q9H0B8-2	51	1.66667	0
Isoform 2 of ATPase WRNIP1	WRNIP1	Q96S55-2	69	1.66667	0
Isoform 2 of Aminoacyl tRNA synthase complex-interacting multifunctional protein 1	AIMP1	Q12904-2	37	1.66667	0
Protein SEC13 homolog	SEC13	P55735	36	1.66667	0.333333
Glycosylphosphatidylinositol anchor attachment 1 protein	GPAA1	O43292	68	1.66667	0.333333
Spermatogenesis-associated protein 33	SPATA33	Q96N06	15	1.66667	0.333333
ATPase inhibitor, mitochondrial	ATPIF1	Q9UII2	12	1.66667	0.333333
Alpha-N-acetylglucosaminidase	NAGLU	P54802	82	1.66667	0.666667
Argininosuccinate synthase	ASS1	P00966	47	1.66667	0.666667
Isoform 3 of Phospholipid scramblase 2	PLSCR2	Q9NRY7-3	33	1.66667	0.666667
Nesprin-2	SYNE2	Q8WXH0	796	1.66667	0.666667
Methylcrotonoyl-CoA carboxylase beta chain, mitochondrial	MCCC2	Q9HCC0	61	1.66667	0.666667
WD repeat-containing protein 62	WDR62	O43379	166	1.66667	0.666667
DnaJ homolog subfamily A member 1	DNAJA1	P31689	45	1.66667	1
Retinoid-inducible serine carboxypeptidase	SCPEP1	Q9HB40	51	1.66667	1
Peptidoglycan recognition protein 1	PGLYRP1	O75594	22	1.66667	1
Androglobin	ADGB	Q8N7X0	190	1.66667	1
Syntaxin-18	STX18	Q9P2W9	39	1.66667	1.33333
Isoform 2 of Mannose-1-phosphate guanyltransferase alpha	GMPPA	Q96IJ6-2	52	1.66667	1.33333
Transmembrane protein 191C	TMEM191C	A6NGB0	39	1.66667	1.33333
Serpin H1	SERPINH1	P50454	46	1.66667	1.33333
Transmembrane protein 165	TMEM165	Q9HC07	35	1.66667	1.66667
Bax inhibitor 1	TMBIM6	P55061	27	1.66667	1.66667
Non-secretory ribonuclease	RNASE2	P10153	18	1.66667	1.66667
SUN domain-containing protein 2	SUN2	Q9UH99	80	1.66667	1.66667
Integrin beta-1	ITGB1	P05556	88	1.66667	1.66667
Dehydrogenase/reductase SDR family member 11	DHRS11	Q6UWP2	28	1.66667	1.66667
Carbonyl reductase family member 4	CBR4	Q8N4T8	25	1.66667	1.66667
Vesicle-associated membrane protein-associated protein B/C	VAPB	O95292	27	1.66667	1.66667
Peptidase inhibitor 15	PI15	O43692	29	1.66667	1.66667
Caspase-14	CASP14	P31944	28	1.66667	2
NADH dehydrogenase [ubiquinone] flavoprotein 3, mitochondrial	NDUFV3	P56181	12	1.66667	2
Tetraspanin-8	TSPAN8	P19075	26	1.66667	2
Isoform 3 of UV excision repair protein RAD23 homolog A	RAD23A	P54725-3	40	1.66667	2
C-X-C motif chemokine 16	CXCL16	Q9H2A7	28	1.66667	2
Major vault protein	MVP	Q14764	99	1.66667	2.33333
Vesicle transport protein SFT2B	SFT2D2	O95562	18	1.66667	2.33333
Angiotensinogen	AGT	P01019	53	1.66667	2.33333
Isoform 4 of ER membrane protein complex subunit 1	EMC1	Q8N766-4	109	1.66667	2.66667
Testis-expressed protein 29	TEX29	Q8N6K0	17	1.66667	2.66667
Kita-kyushu lung cancer antigen 1	CT83	Q5H943	13	1.66667	2.66667
Calcineurin B homologous protein 1	CHP1	Q99653	22	1.66667	2.66667
Protein YIF1A	YIF1A	O95070	32	1.66667	3
Isoleucine--tRNA ligase, cytoplasmic	IARS	P41252	145	1.66667	3
Haloacid dehalogenase-like hydrolase domain-containing protein 2	HDHD2	Q9H0R4	29	1.66667	3
Autophagy-related protein 9A	ATG9A	Q7Z3C6	94	1.66667	3.33333
Midkine	MDK	P21741	16	1.66667	3.33333
Cystatin-A	CSTA	P01040	11	1.66667	3.33333
ADP-ribosylation factor 5	ARF5	P84085	21	1.66667	3.33333
Small VCP/p97-interacting protein	SVIP	Q8NHG7	8	1.66667	3.33333
Translocation protein SEC62	SEC62	Q99442	46	1.66667	3.66667
Serine/threonine-protein phosphatase 2A catalytic subunit alpha isoform	PPP2CA	P67775	36	1.66667	3.66667
60S ribosomal protein L21	RPL21	P46778	19	1.66667	3.66667
Ras-related protein Rab-5A	RAB5A	P20339	24	1.66667	4
Secretory carrier-associated membrane protein 1	SCAMP1	O15126	38	1.66667	4.33333
Syntaxin-3	STX3	Q13277	33	1.66667	4.33333
Tubulin beta-3 chain	TUBB3	Q13509	50	1.66667	4.33333
Cytochrome c oxidase subunit 7A-related protein, mitochondrial	COX7A2L	O14548	13	1.66667	4.33333
Isoform 2 of Valacyclovir hydrolase	BPHL	Q86WA6-2	31	1.66667	4.66667
Peroxisomal membrane protein PMP34	SLC25A17	O43808	35	1.66667	5
Mitochondrial import receptor subunit TOM40 homolog	TOMM40	O96008	38	1.66667	5
Arginase-1	ARG1	P05089	35	1.66667	5
Isoform 3 of V-type proton ATPase 116 kDa subunit a isoform 1	ATP6V0A1	Q93050-3	97	1.66667	5.33333
Glycogen phosphorylase, brain form	PYGB	P11216	97	1.66667	5.33333
Mitochondrial import inner membrane translocase subunit Tim22	TIMM22	Q9Y584	20	1.66667	5.66667
60S ribosomal protein L27a	RPL27A	P46776	17	1.66667	5.66667
60S ribosomal protein L38	RPL38	P63173	8	1.66667	6.66667
Complement C4-A	C4A	P0C0L4	193	2	0
Isoform 2 of Extended synaptotagmin-1	ESYT1	Q9BSJ8-2	124	2	0
Mitochondrial import inner membrane translocase subunit Tim10	TIMM10	P62072	10	2	0
Immunoglobulin kappa variable 3-20	IGKV3-20	P01619	13	2	0
Glycogen phosphorylase, liver form	PYGL	P06737	97	2	0
Kunitz-type protease inhibitor 1	SPINT1	O43278	58	2	0
Calmodulin-like protein 3	CALML3	P27482	17	2	0
Lamin-B2	LMNB2	Q03252	70	2	0.333333
NADH dehydrogenase [ubiquinone] 1 beta subcomplex subunit 6	NDUFB6	O95139	15	2	0.666667
Transmembrane protein 222	TMEM222	Q9H0R3	23	2	0.666667
Phospholysine phosphohistidine inorganic pyrophosphate phosphatase	LHPP	Q9H008	29	2	0.666667
Glutathione peroxidase 1	GPX1	P07203	22	2	0.666667
Isoform 4 of Nesprin-1	SYNE1	Q8NF91-4	1005	2	1
NADH-ubiquinone oxidoreductase chain 2	MT-ND2	P03891	39	2	1
Mitochondrial import inner membrane translocase subunit TIM14	DNAJC19	Q96DA6	12	2	1.33333
Myeloid cell nuclear differentiation antigen	MNDA	P41218	46	2	1.33333
COP9 signalosome complex subunit 8	COPS8	Q99627	23	2	1.33333
Plasmolipin	PLLP	Q9Y342	20	2	1.66667
Stabilizer of axonemal microtubules 1	SAXO1	Q8IYX7	55	2	1.66667
Elongation of very long chain fatty acids protein 5	ELOVL5	Q9NYP7	35	2	1.66667
Translationally-controlled tumor protein	TPT1	P13693	20	2	1.66667
V-type proton ATPase subunit H	ATP6V1H	Q9UI12	56	2	1.66667
Isoform 2 of Calcium-binding mitochondrial carrier protein SCaMC-1	SLC25A24	Q6NUK1-2	51	2	1.66667
Carboxypeptidase O	CPO	Q8IVL8	43	2	2
Methyltransferase-like protein 7A	METTL7A	Q9H8H3	28	2	2
40S ribosomal protein S23	RPS23	P62266	16	2	2
Isoform 3 of IST1 homolog	IST1	P53990-3	40	2	2
Transmembrane protein 160	TMEM160	Q9NX00	20	2	2.33333
UBX domain-containing protein 4	UBXN4	Q92575	57	2	2.33333
Isoform 2 of A-kinase anchor protein 1, mitochondrial	AKAP1	Q92667-2	63	2	2.33333
Mitochondrial import inner membrane translocase subunit Tim17-B	TIMM17B	O60830	18	2	2.33333
Threonine synthase-like 1	THNSL1	Q8IYQ7	83	2	2.33333
Vesicle-associated membrane protein 8	VAMP8	Q9BV40	11	2	2.33333
GTP:AMP phosphotransferase AK3, mitochondrial	AK3	Q9UIJ7	26	2	2.66667
BET1-like protein	BET1L	Q9NYM9	12	2	2.66667
Testican-1	SPOCK1	Q08629	49	2	2.66667
ADP-ribosylation factor 6	ARF6	P62330	20	2	2.66667
3-beta-hydroxysteroid-Delta(8),Delta(7)-isomerase	EBP	Q15125	26	2	3
Isoform 1 of Ribosome-binding protein 1	RRBP1	Q9P2E9-2	152	2	3
Sjoegren syndrome nuclear autoantigen 1	SSNA1	O43805	14	2	3
Actin-related protein 2/3 complex subunit 4	ARPC4	P59998	20	2	3
Derlin-1	DERL1	Q9BUN8	29	2	3.33333
Microsomal glutathione S-transferase 1	MGST1	P10620	18	2	3.33333
Glucose-6-phosphatase 3	G6PC3	Q9BUM1	39	2	3.66667
Glutathione S-transferase Mu 1	GSTM1	P09488	26	2	3.66667
Isoform 2 of Ubiquitin conjugation factor E4 A	UBE4A	Q14139-2	124	2	3.66667
Casein kinase II subunit beta	CSNK2B	P67870	25	2	4
Presenilins-associated rhomboid-like protein, mitochondrial	PARL	Q9H300	42	2	4
Protein HIDE1	HIDE1	A8MVS5	25	2	4.33333
Lysophospholipid acyltransferase 7	MBOAT7	Q96N66	53	2	5
Antithrombin-III	SERPINC1	P01008	53	2	5
DDRGK domain-containing protein 1	DDRGK1	Q96HY6	36	2	6.33333
Ras-related protein Rab-3D	RAB3D	O95716	24	2	7
Isoform 2 of Reticulocalbin-1	RCN1	Q15293-2	33	2	7
Ras-related protein Rab-8A	RAB8A	P61006	24	2	7
Coatomer subunit alpha	COPA	P53621	138	2	9.33333
Isoform 3 of Histone-binding protein RBBP4	RBBP4	Q09028-3	46	2.33333	0
ATP-dependent RNA helicase DDX39A	DDX39A	O00148	49	2.33333	0
Interleukin enhancer-binding factor 2	ILF2	Q12905	43	2.33333	0
Cubilin	CUBN	O60494	399	2.33333	0
Protein-glutamate O-methyltransferase	ARMT1	Q9H993	51	2.33333	0
Isochorismatase domain-containing protein 1	ISOC1	Q96CN7	32	2.33333	0
Isoform CYP4F3B of Docosahexaenoic acid omega-hydroxylase CYP4F3	CYP4F3	Q08477-2	60	2.33333	0.333333
Isoform 4 of Leukotriene A-4 hydrolase	LTA4H	P09960-4	67	2.33333	0.666667
Galectin-7	LGALS7	P47929	15	2.33333	0.666667
Signal recognition particle 9 kDa protein	SRP9	P49458	10	2.33333	1
Phosphoenolpyruvate carboxykinase [GTP], mitochondrial	PCK2	Q16822	71	2.33333	1
GPI-anchor transamidase	PIGK	Q92643	45	2.33333	1.33333
Small proline-rich protein 2D	SPRR2D	P22532	8	2.33333	1.33333
Isoform 2 of Protein SGT1 homolog	SUGT1	Q9Y2Z0-2	38	2.33333	1.33333
Beta-defensin 126	DEFB126	Q9BYW3	12	2.33333	1.33333
Rab-like protein 3	RABL3	Q5HYI8	26	2.33333	1.33333
Complex I assembly factor TIMMDC1, mitochondrial	TIMMDC1	Q9NPL8	32	2.33333	1.66667
Selenoprotein P	SELENOP	P49908	43	2.33333	1.66667
Peptidyl-prolyl cis-trans isomerase C	PPIC	P45877	23	2.33333	1.66667
Lysozyme-like protein 2	LYZL2	Q7Z4W2	17	2.33333	1.66667
5'(3')-deoxyribonucleotidase, cytosolic type	NT5C	Q8TCD5	23	2.33333	1.66667
Progestin and adipoQ receptor family member 9	PAQR9	Q6ZVX9	43	2.33333	2
POTE ankyrin domain family member E	POTEE	Q6S8J3	121	2.33333	2
CD82 antigen	CD82	P27701	30	2.33333	2
Isoform 11 of Amyloid beta A4 protein	APP	P05067-11	85	2.33333	2
Ras-related protein Rab-8B	RAB8B	Q92930	24	2.33333	2
NADH dehydrogenase [ubiquinone] 1 alpha subcomplex assembly factor 4	NDUFAF4	Q9P032	20	2.33333	2.33333
Isoform 12 of Titin	TTN	Q8WZ42-12	3994	2.33333	2.33333
N(4)-(beta-N-acetylglucosaminyl)-L-asparaginase	AGA	P20933	37	2.33333	2.33333
Mitoferrin-1	SLC25A37	Q9NYZ2	37	2.33333	2.33333
Isoform 2 of Ribose-phosphate pyrophosphokinase 2	PRPS2	P11908-2	35	2.33333	2.66667
Isoform 2 of ADP-dependent glucokinase	ADPGK	Q9BRR6-2	54	2.33333	3
Melanoma inhibitory activity protein 3	MIA3	Q5JRA6	214	2.33333	3.33333
Isoform 2 of Bombesin receptor-activated protein C6orf89	C6orf89	Q6UWU4-2	41	2.33333	3.33333
N-acetyl-D-glucosamine kinase	NAGK	Q9UJ70	37	2.33333	3.33333
Ubiquitin-like modifier-activating enzyme 6	UBA6	A0AVT1	118	2.33333	3.33333
Solute carrier family 25 member 40	SLC25A40	Q8TBP6	38	2.33333	3.33333
Pyruvate dehydrogenase phosphatase regulatory subunit, mitochondrial	PDPR	Q8NCN5	99	2.33333	3.33333
ATPase family AAA domain-containing protein 1	ATAD1	Q8NBU5	41	2.33333	3.66667
28S ribosomal protein S36, mitochondrial	MRPS36	P82909	11	2.33333	3.66667
Multiple coagulation factor deficiency protein 2	MCFD2	Q8NI22	16	2.33333	4.33333
Isoform 3 of Dynein heavy chain 12, axonemal	DNAH12	Q6ZR08-3	125	2.33333	4.33333
UMP-CMP kinase 2, mitochondrial	CMPK2	Q5EBM0	49	2.33333	4.66667
Eukaryotic translation initiation factor 3 subunit E	EIF3E	P60228	52	2.33333	4.66667
Isoform 2 of Atlastin-1	ATL1	Q8WXF7-2	63	2.33333	5
Nuclear transport factor 2	NUTF2	P61970	14	2.33333	5
Prostaglandin E synthase	PTGES	O14684	17	2.33333	5.33333
Thioredoxin-like protein 1	TXNL1	O43396	32	2.33333	5.33333
Prostaglandin E synthase 2	PTGES2	Q9H7Z7	42	2.33333	5.33333
Long-chain fatty acid transport protein 4	SLC27A4	Q6P1M0	72	2.33333	6
Pyruvate kinase PKM	PKM	P14618	58	2.33333	6
60S ribosomal protein L30	RPL30	P62888	13	2.33333	7
Hydrocephalus-inducing protein homolog	HYDIN	Q4G0P3	576	2.66667	0
Isoform 2 of Nuclear pore complex protein Nup214	NUP214	P35658-2	213	2.66667	0
Isoform 3 of Biotinidase	BTD	P43251-3	61	2.66667	0
Acyl-coenzyme A thioesterase 8	ACOT8	O14734	36	2.66667	0
Heterogeneous nuclear ribonucleoprotein L	HNRNPL	P14866	64	2.66667	0
Liver carboxylesterase 1	CES1	P23141	63	2.66667	0.333333
Ethanolaminephosphotransferase 1	SELENOI	Q9C0D9	45	2.66667	0.333333
Isoform 2 of PITH domain-containing protein 1	PITHD1	Q9GZP4-2	24	2.66667	0.333333
Endothelial lipase	LIPG	Q9Y5X9	57	2.66667	0.666667
Cytochrome c oxidase subunit 7C, mitochondrial	COX7C	P15954	7	2.66667	1
Low affinity immunoglobulin gamma Fc region receptor III-B	FCGR3B	O75015	26	2.66667	1
Histone H1.0	H1F0	P07305	21	2.66667	1
Sjoegren syndrome/scleroderma autoantigen 1	SSSCA1	O60232	21	2.66667	1
Sideroflexin-1	SFXN1	Q9H9B4	36	2.66667	1
Thioredoxin, mitochondrial	TXN2	Q99757	18	2.66667	1.33333
ADP-ribosylation factor 4	ARF4	P18085	21	2.66667	1.33333
Cathepsin G	CTSG	P08311	29	2.66667	1.66667
Copine-3	CPNE3	O75131	60	2.66667	1.66667
Tryptophan--tRNA ligase, mitochondrial	WARS2	Q9UGM6	40	2.66667	2
Iron-sulfur cluster co-chaperone protein HscB, mitochondrial	HSCB	Q8IWL3	27	2.66667	2
Protein FAM205A	FAM205A	Q6ZU69	148	2.66667	2
Torsin-1A	TOR1A	O14656	38	2.66667	2.33333
SPRY domain-containing protein 4	SPRYD4	Q8WW59	23	2.66667	2.33333
Monocarboxylate transporter 10	SLC16A10	Q8TF71	55	2.66667	2.66667
Transmembrane protein 109	TMEM109	Q9BVC6	26	2.66667	3
Chloride anion exchanger	SLC26A3	P40879	85	2.66667	3
Isoform 3 of Calcium-binding tyrosine phosphorylation-regulated protein	CABYR	O75952-3	41	2.66667	3
Isoform 2 of Microsomal glutathione S-transferase 2	MGST2	Q99735-2	8	2.66667	3.33333
Leucine-rich repeat-containing protein 52	LRRC52	Q8N7C0	35	2.66667	3.33333
Syndecan-1	SDC1	P18827	32	2.66667	3.66667
Derlin-2	DERL2	Q9GZP9	28	2.66667	3.66667
Gamma-glutamylcyclotransferase	GGCT	O75223	21	2.66667	3.66667
6-phosphogluconolactonase	PGLS	O95336	28	2.66667	3.66667
Calcium-binding protein 39	CAB39	Q9Y376	40	2.66667	3.66667
ATPase ASNA1	ASNA1	O43681	39	2.66667	4
ELMO domain-containing protein 2	ELMOD2	Q8IZ81	35	2.66667	4
ATP-dependent Clp protease proteolytic subunit, mitochondrial	CLPP	Q16740	30	2.66667	4
Protein arginine N-methyltransferase 5	PRMT5	O14744	73	2.66667	4
Dihydropteridine reductase	QDPR	P09417	26	2.66667	4.33333
S-adenosylmethionine mitochondrial carrier protein	SLC25A26	Q70HW3	29	2.66667	4.66667
Adenylate kinase 9	AK9	Q5TCS8	221	2.66667	5
FAD synthase	FLAD1	Q8NFF5	65	2.66667	5
Isoform 2 of Testis anion transporter 1	SLC26A8	Q96RN1-2	97	2.66667	5.33333
SLC35A4 upstream open reading frame protein	SLC35A4	L0R6Q1	11	2.66667	5.33333
Isoform 2 of Spermatid-associated protein	SPERT	Q8NA61-2	47	2.66667	6
Succinate--CoA ligase [GDP-forming] subunit beta, mitochondrial	SUCLG2	Q96I99	47	2.66667	6.66667
PRA1 family protein 2	PRAF2	O60831	19	2.66667	6.66667
Isoform 2 of Eukaryotic peptide chain release factor subunit 1	ETF1	P62495-2	45	2.66667	7
Protein transport protein Sec61 subunit beta	SEC61B	P60468	10	2.66667	7.33333
Isoform 3 of Uncharacterized protein C6orf10	C6orf10	Q5SRN2-3	61	3	0
GDH/6PGL endoplasmic bifunctional protein	H6PD	O95479	89	3	0
Isoform 2 of Peptidyl-prolyl cis-trans isomerase FKBP8	FKBP8	Q14318-2	45	3	0
Heterogeneous nuclear ribonucleoprotein H	HNRNPH1	P31943	49	3	0
Immunoglobulin heavy constant gamma 3	IGHG3	P01860	41	3	0
Isoform B of AP-2 complex subunit alpha-1	AP2A1	O95782-2	105	3	0.666667
Ferritin light chain	FTL	P02792	20	3	1
Low molecular weight phosphotyrosine protein phosphatase	ACP1	P24666	18	3	1
Isoform 5 of GPI transamidase component PIG-T	PIGT	Q969N2-5	60	3	1.33333
Lysophospholipase-like protein 1	LYPLAL1	Q5VWZ2	26	3	1.33333
Nucleobindin-1	NUCB1	Q02818	54	3	1.66667
MICOS complex subunit MIC19	CHCHD3	Q9NX63	26	3	1.66667
Ras-related C3 botulinum toxin substrate 1	RAC1	P63000	21	3	1.66667
Mitochondrial import inner membrane translocase subunit Tim23	TIMM23	O14925	22	3	1.66667
Eukaryotic translation initiation factor 2 subunit 3	EIF2S3	P41091	51	3	2
Isoform 2 of Macrophage-capping protein	CAPG	P40121-2	37	3	2.33333
Ribosyldihydronicotinamide dehydrogenase [quinone]	NQO2	P16083	26	3	2.33333
Ubiquitin carboxyl-terminal hydrolase 14	USP14	P54578	56	3	2.33333
Immediate early response 3-interacting protein 1	IER3IP1	Q9Y5U9	9	3	2.66667
NADH dehydrogenase [ubiquinone] 1 beta subcomplex subunit 1	NDUFB1	O75438	7	3	3
Complex III assembly factor LYRM7	LYRM7	Q5U5X0	12	3	3.33333
GTP-binding protein SAR1b	SAR1B	Q9Y6B6	22	3	3.33333
BET1 homolog	BET1	O15155	13	3	3.66667
Methylmalonic aciduria type A protein, mitochondrial	MMAA	Q8IVH4	47	3	4
Transmembrane protein 231	TMEM231	Q9H6L2	36	3	4.33333
26S proteasome non-ATPase regulatory subunit 5	PSMD5	Q16401	56	3	4.33333
Alpha-(1,6)-fucosyltransferase	FUT8	Q9BYC5	67	3	4.66667
Coatomer subunit delta	ARCN1	P48444	57	3	4.66667
Ras-related protein Rab-4A	RAB4A	P20338	24	3	4.66667
Intercellular adhesion molecule 3	ICAM3	P32942	60	3	5.33333
60S ribosomal protein L8	RPL8	P62917	28	3	5.33333
Growth/differentiation factor 15	GDF15	Q99988	34	3	5.66667
Phenylalanine--tRNA ligase beta subunit	FARSB	Q9NSD9	66	3	6
Calcineurin subunit B type 2	PPP3R2	Q96LZ3	20	3	6
Transmembrane protease serine 12	TMPRSS12	Q86WS5	39	3	6.33333
Acyl-protein thioesterase 1	LYPLA1	O75608	25	3	6.33333
60S ribosomal protein L26-like 1	RPL26L1	Q9UNX3	17	3	6.33333
Dynein heavy chain 12, axonemal	DNAH12	Q6ZR08	357	3	6.66667
60S ribosomal protein L36	RPL36	Q9Y3U8	12	3	7.33333
Lymphocyte antigen 6K	LY6K	Q17RY6	19	3	7.66667
Sorting and assembly machinery component 50 homolog	SAMM50	Q9Y512	52	3.33333	0
Isoform 2 of Amiloride-sensitive amine oxidase [copper-containing]	AOC1	P19801-2	87	3.33333	0
Isoform 2 of Cell cycle and apoptosis regulator protein 2	CCAR2	Q8N163-2	103	3.33333	0
Trypsin-1	PRSS1	P07477	27	3.33333	0.333333
Epididymal secretory protein E3-alpha	EDDM3A	Q14507	18	3.33333	0.333333
Isoform 5 of Nuclear pore complex protein Nup98-Nup96	NUP98	P52948-5	196	3.33333	0.666667
Gamma-interferon-inducible lysosomal thiol reductase	IFI30	P13284	28	3.33333	1.33333
Prelamin-A/C	LMNA	P02545	74	3.33333	1.66667
Nascent polypeptide-associated complex subunit alpha, muscle-specific form	NACA	E9PAV3	205	3.33333	2
Cytoplasmic dynein 1 intermediate chain 2	DYNC1I2	Q13409	71	3.33333	2.33333
Isoform 2 of Protein TFG	TFG	Q92734-2	43	3.33333	2.66667
Isoform 2 of Anoctamin-6	ANO6	Q4KMQ2-2	108	3.33333	3
Transmembrane protein 89	TMEM89	A2RUT3	18	3.33333	3
Eukaryotic translation elongation factor 1 epsilon-1	EEF1E1	O43324	20	3.33333	3.66667
Protein lifeguard 3	TMBIM1	Q969X1	35	3.33333	4
Guanine nucleotide-binding protein G(i) subunit alpha-2	GNAI2	P04899	40	3.33333	4
Calcium signal-modulating cyclophilin ligand	CAMLG	P49069	33	3.33333	4.33333
NADH dehydrogenase [ubiquinone] 1 beta subcomplex subunit 11, mitochondrial	NDUFB11	Q9NX14	17	3.33333	4.33333
NADH dehydrogenase [ubiquinone] 1 alpha subcomplex subunit 6	NDUFA6	P56556	18	3.33333	4.66667
Geranylgeranyl pyrophosphate synthase	GGPS1	O95749	35	3.33333	4.66667
Thioredoxin-related transmembrane protein 1	TMX1	Q9H3N1	32	3.33333	5
Apolipoprotein E	APOE	P02649	36	3.33333	5.33333
Isoform 2 of AP-2 complex subunit alpha-2	AP2A2	O94973-2	104	3.33333	6.66667
Ribonuclease inhibitor	RNH1	P13489	50	3.33333	6.66667
Aspartate-rich protein 1	DRICH1	Q6PGQ1	25	3.33333	6.66667
Syntaxin-binding protein 2	STXBP2	Q15833	66	3.33333	7.33333
Mitochondrial inner membrane protease subunit 2	IMMP2L	Q96T52	20	3.33333	7.66667
Glyoxalase domain-containing protein 4	GLOD4	Q9HC38	35	3.66667	0
Cleavage and polyadenylation specificity factor subunit 5	NUDT21	O43809	26	3.66667	0.333333
Isoform 6 of 45 kDa calcium-binding protein	SDF4	Q9BRK5-6	40	3.66667	0.333333
Pre-mRNA-processing-splicing factor 8	PRPF8	Q6P2Q9	274	3.66667	0.666667
Alpha-2-macroglobulin receptor-associated protein	LRPAP1	P30533	41	3.66667	1.33333
LDLR chaperone MESD	MESDC2	Q14696	26	3.66667	1.33333
Isoform Short of Heterogeneous nuclear ribonucleoprotein U	HNRNPU	Q00839-2	89	3.66667	1.33333
Beta-hexosaminidase subunit alpha	HEXA	P06865	61	3.66667	1.66667
Isoform 3 of NSFL1 cofactor p47	NSFL1C	Q9UNZ2-5	41	3.66667	1.66667
Isoform 2 of Cysteine-rich secretory protein 3	CRISP3	P54108-2	29	3.66667	1.66667
Enhancer of rudimentary homolog	ERH	P84090	12	3.66667	2.33333
NAD(P) transhydrogenase, mitochondrial	NNT	Q13423	114	3.66667	2.66667
Adenosine 3'-phospho 5'-phosphosulfate transporter 1	SLC35B2	Q8TB61	48	3.66667	3
Isoform 2 of Ester hydrolase C11orf54	C11orf54	Q9H0W9-2	33	3.66667	3
DCN1-like protein 1	DCUN1D1	Q96GG9	30	3.66667	3.33333
Syntaxin-8	STX8	Q9UNK0	27	3.66667	3.33333
Translocator protein	TSPO	P30536	19	3.66667	3.66667
Ubiquitin-conjugating enzyme E2 N	UBE2N	P61088	17	3.66667	3.66667
Transmembrane protein 256	TMEM256	Q8N2U0	12	3.66667	4.33333
[truncated: 204 more rows]

## Sheet: Group 2 vs 4
Group 2 vs 4
Protein	Gene ID	accession	MW	Average SC
				Group 2	Group 4
Elongation factor 2	EEF2	P13639	95	54.3333	84.6667
Radial spoke head protein 9 homolog	RSPH9	Q9H1X1	31	59	82.3333
Enoyl-CoA delta isomerase 1, mitochondrial	ECI1	P42126	33	60.6667	80
Prostatic acid phosphatase	ACPP	P15309	45	62.3333	100.667
26S proteasome non-ATPase regulatory subunit 2	PSMD2	Q13200	100	64.6667	88.6667
Cathelicidin antimicrobial peptide	CAMP	P49913	19	67	80.6667
Junction plakoglobin	JUP	P14923	82	67	85
Signal peptidase complex subunit 2	SPCS2	Q15005	25	68.3333	85.6667
Calicin	CCIN	Q13939	67	68.3333	87.6667
Ferritin, mitochondrial	FTMT	Q8N4E7	28	71.3333	92.3333
Dipeptidase 3	DPEP3	Q9H4B8	54	71.3333	93.3333
Cytochrome c1, heme protein, mitochondrial	CYC1	P08574	35	74	83.3333
RuvB-like 1	RUVBL1	Q9Y265	50	74	89
Succinate dehydrogenase [ubiquinone] iron-sulfur subunit, mitochondrial	SDHB	P21912	32	75	86.3333
Serpin B6	SERPINB6	P35237	43	75.3333	97
Isoform 2 of NADH-ubiquinone oxidoreductase 75 kDa subunit, mitochondrial	NDUFS1	P28331-2	81	76	111.667
Isoleucine--tRNA ligase, mitochondrial	IARS2	Q9NSE4	114	77	88
Glutathione S-transferase Mu 3	GSTM3	P21266	27	77.3333	101.333
Dihydrolipoyllysine-residue succinyltransferase component of 2-oxoglutarate dehydrogenase complex, mitochondrial	DLST	P36957	49	77.6667	80.6667
Isochorismatase domain-containing protein 2	ISOC2	Q96AB3	22	78	86
Isoform 2 of Succinate--CoA ligase [ADP-forming] subunit beta, mitochondrial	SUCLA2	Q9P2R7-2	48	78.3333	89
Isoform 2 of Hyaluronidase PH-20	SPAM1	P38567-2	58	81.6667	96.3333
Bactericidal permeability-increasing protein	BPI	P17213	54	82.3333	13.3333
Sperm equatorial segment protein 1	SPESP1	Q6UW49	39	82.3333	37
Single-stranded DNA-binding protein, mitochondrial	SSBP1	Q04837	17	82.6667	76.3333
RuvB-like 2	RUVBL2	Q9Y230	51	83	72.3333
Isoform B of Phosphate carrier protein, mitochondrial	SLC25A3	Q00325-2	40	84.3333	94.3333
Glutamine synthetase	GLUL	P15104	42	84.6667	91
60 kDa heat shock protein, mitochondrial	HSPD1	P10809	61	84.6667	100
Enoyl-CoA hydratase, mitochondrial	ECHS1	P30084	31	85.6667	69.6667
Synaptophysin-like protein 1	SYPL1	Q16563	29	85.6667	86.3333
Prenylcysteine oxidase 1	PCYOX1	Q9UHG3	57	85.6667	105.667
Dynein heavy chain 1, axonemal	DNAH1	Q9P2D7	494	86.6667	91
Protein FAM71B	FAM71B	Q8TC56	65	87	98.6667
Erlin-2	ERLIN2	O94905	38	88.6667	76
FUN14 domain-containing protein 2	FUNDC2	Q9BWH2	21	89.6667	61
Vesicular integral-membrane protein VIP36	LMAN2	Q12907	40	91	100.667
Electron transfer flavoprotein subunit alpha, mitochondrial	ETFA	P13804	35	92	78.3333
Nuclear pore complex protein Nup93	NUP93	Q8N1F7	93	92.3333	40.6667
Dolichyl-diphosphooligosaccharide--protein glycosyltransferase 48 kDa subunit	DDOST	P39656	51	92.3333	106.333
Triosephosphate isomerase	TPI1	P60174	31	93.3333	148.667
Isoform 2 of MICOS complex subunit MIC60	IMMT	Q16891-2	83	93.6667	77.3333
Radial spoke head protein 6 homolog A	RSPH6A	Q9H0K4	81	94.3333	122.333
Mycophenolic acid acyl-glucuronide esterase, mitochondrial	ABHD10	Q9NUJ1	34	94.3333	128.667
Protein MENT	MENT	Q9BUN1	37	95.3333	50.3333
Isoform 2 of Integrin alpha-M	ITGAM	P11215-2	127	95.3333	50.6667
Fatty-acid amide hydrolase 1	FAAH	O00519	63	95.6667	90.6667
Dynein intermediate chain 2, axonemal	DNAI2	Q9GZS0	69	98	57
Phosphoglycerate kinase 2	PGK2	P07205	45	98	109
Glyceraldehyde-3-phosphate dehydrogenase	GAPDH	P04406	36	98.3333	108
Dynein heavy chain 3, axonemal	DNAH3	Q8TD57	471	98.3333	117.667
Isoform 2 of Calnexin	CANX	P27824-2	72	101.667	99.3333
Dynein intermediate chain 1, axonemal	DNAI1	Q9UI46	79	103.667	67
Elongation factor 1-gamma	EEF1G	P26641	50	104.667	77
Pyruvate dehydrogenase E1 component subunit alpha, testis-specific form, mitochondrial	PDHA2	P29803	43	104.667	95.6667
Protein disulfide-isomerase A4	PDIA4	P13667	73	104.667	95.6667
Mitochondrial 2-oxoglutarate/malate carrier protein	SLC25A11	Q02978	34	104.667	112
Carboxypeptidase D	CPD	O75976	153	108.333	93.3333
Isoform 2 of Solute carrier family 2, facilitated glucose transporter member 14	SLC2A14	Q8TDB8-2	54	109.333	81
Aspartate aminotransferase, mitochondrial	GOT2	P00505	48	110	136.333
Pyruvate dehydrogenase E1 component subunit beta, mitochondrial	PDHB	P11177	39	111	101.667
Cytochrome b-c1 complex subunit 2, mitochondrial	UQCRC2	P22695	48	111	132.333
Actin, cytoplasmic 2	ACTG1	P63261	42	111.667	106.333
Glycerol kinase 2	GK2	Q14410	61	112	91.3333
Nuclear pore membrane glycoprotein 210	NUP210	Q8TEM1	205	113	134.667
Dynein heavy chain 10, axonemal	DNAH10	Q8IVF4	515	116.667	126
Carnitine O-palmitoyltransferase 1, muscle isoform	CPT1B	Q92523	88	117	95.6667
Outer dense fiber protein 2	ODF2	Q5BJF6	95	119.333	121.667
Carnitine O-acetyltransferase	CRAT	P43155	71	119.667	125.333
Isoform 4 of Sodium/potassium-transporting ATPase subunit alpha-1	ATP1A1	P05023-4	113	122	75.3333
Short-chain specific acyl-CoA dehydrogenase, mitochondrial	ACADS	P16219	44	122.333	113.333
Isoform 2 of Clathrin heavy chain 1	CLTC	Q00610-2	188	123	146.667
Protein disulfide-isomerase	P4HB	P07237	57	125.667	128.667
Dihydrolipoyllysine-residue acetyltransferase component of pyruvate dehydrogenase complex, mitochondrial	DLAT	P10515	69	126.667	168.667
Adipocyte plasma membrane-associated protein	APMAP	Q9HDC9	46	127	144
Isoform 2 of Medium-chain specific acyl-CoA dehydrogenase, mitochondrial	ACADM	P11310-2	47	128.667	128.333
3-hydroxyisobutyrate dehydrogenase, mitochondrial	HIBADH	P31937	35	131	128
Aminopeptidase N	ANPEP	P15144	110	131.667	159.667
4-trimethylaminobutyraldehyde dehydrogenase	ALDH9A1	P49189	54	132.667	126.667
Isoform H7 of Myeloperoxidase	MPO	P05164-3	87	133	82
Ropporin-1A	ROPN1	Q9HAT0	24	134.667	101.333
Izumo sperm-egg fusion protein 4	IZUMO4	Q1ZYL8	27	136.333	159.333
Heat shock 70 kDa protein 1-like	HSPA1L	P34931	70	141.333	130.667
Isoform 9 of Long-chain-fatty-acid--CoA ligase 6	ACSL6	Q9UKU0-9	79	144	170
A-kinase anchor protein 3	AKAP3	O75969	95	146.333	81.6667
Isoform 2 of Clusterin	CLU	P10909-2	58	147	145
Dynein heavy chain 2, axonemal	DNAH2	Q9P225	508	147.667	112
Isoform 2 of Hydroxyacyl-coenzyme A dehydrogenase, mitochondrial	HADH	Q16836-2	42	150	157
Hypoxia up-regulated protein 1	HYOU1	Q9Y4L1	111	151.667	130.667
Semenogelin-1	SEMG1	P04279	52	156.667	173
Angiotensin-converting enzyme	ACE	P12821	150	161.333	215.333
ADP/ATP translocase 4	SLC25A31	Q9H0C2	35	163	126.333
Calcium-binding tyrosine phosphorylation-regulated protein	CABYR	O75952	53	165.333	65.3333
Calreticulin	CALR	P27797	48	167.333	158.333
ATP synthase subunit alpha, mitochondrial	ATP5A1	P25705	60	170	162.667
Presequence protease, mitochondrial	PITRM1	Q5JRX3	117	170	170.667
Leucine-rich repeat-containing protein 37A	LRRC37A	A6NMS7	188	170.667	138.333
Dolichyl-diphosphooligosaccharide--protein glycosyltransferase subunit 2	RPN2	P04844	69	171	195
Dolichyl-diphosphooligosaccharide--protein glycosyltransferase subunit 1	RPN1	P04843	69	171.333	231.667
Cytochrome b-c1 complex subunit 1, mitochondrial	UQCRC1	P31930	53	174.333	199.667
Plasma membrane calcium-transporting ATPase 4	ATP2B4	P23634	138	175	148.333
NAD-dependent malic enzyme, mitochondrial	ME2	P23368	65	176.333	171
Sodium/potassium-transporting ATPase subunit alpha-4	ATP1A4	Q13733	114	177.333	146.667
Neutral alpha-glucosidase AB	GANAB	Q14697	107	180.667	152
Delta(3,5)-Delta(2,4)-dienoyl-CoA isomerase, mitochondrial	ECH1	Q13011	36	185	194.333
Stress-70 protein, mitochondrial	HSPA9	P38646	74	191.667	166.667
Succinyl-CoA:3-ketoacid coenzyme A transferase 1, mitochondrial	OXCT1	P55809	56	195	132.667
Carnitine O-palmitoyltransferase 2, mitochondrial	CPT2	P23786	74	199	218
Sperm acrosome membrane-associated protein 1	SPACA1	Q9HBV2	32	203.667	163.667
Very long-chain specific acyl-CoA dehydrogenase, mitochondrial	ACADVL	P49748	70	204.333	209.333
Zona pellucida-binding protein 1	ZPBP	Q9BS86	40	205.667	205.667
Citrate synthase, mitochondrial	CS	O75390	52	206.667	223.667
Transitional endoplasmic reticulum ATPase	VCP	P55072	89	217	163
Ras-related protein Rab-2A	RAB2A	P61019	24	218.333	223
Nuclear pore membrane glycoprotein 210-like	NUP210L	Q5VU65	211	223	250
L-lactate dehydrogenase A-like 6B	LDHAL6B	Q9BYZ2	42	234	216.667
Acrosin	ACR	P10323	46	236	290.333
Tubulin alpha-3C/D chain	TUBA3C	Q13748	50	243.667	247
Acrosin-binding protein	ACRBP	Q8NEB7	61	249.333	237.667
Dynein heavy chain 7, axonemal	DNAH7	Q8WXX0	461	250	186.333
Prolactin-inducible protein	PIP	P12273	17	250.667	185.333
Protein disulfide-isomerase A3	PDIA3	P30101	57	251.333	247.667
Nuclear pore complex protein Nup155	NUP155	O75694	155	255.667	189.333
Fumarate hydratase, mitochondrial	FH	P07954	55	258	265.333
Leucine-rich repeat-containing protein 37B	LRRC37B	Q96QE4	106	261.333	199
2-oxoglutarate dehydrogenase, mitochondrial	OGDH	Q02218	116	264.333	277.333
L-lactate dehydrogenase C chain	LDHC	P07864	36	265.667	251.667
Heat shock protein HSP 90-alpha	HSP90AA1	P07900	85	266	296.333
Semenogelin-2	SEMG2	Q02383	65	273	217
Malate dehydrogenase, mitochondrial	MDH2	P40926	36	286.333	325.333
Probable C-mannosyltransferase DPY19L2	DPY19L2	Q6NUT2	87	287.333	371.667
Cytosol aminopeptidase	LAP3	P28838	56	295.333	309.667
Alpha-enolase	ENO1	P06733	47	312	159.667
Long-chain-fatty-acid--CoA ligase 1	ACSL1	P33121	78	312	318.667
Tubulin beta-4B chain	TUBB4B	P68371	50	317.333	243
Acetyl-CoA acetyltransferase, mitochondrial	ACAT1	P24752	45	328	313
Dihydrolipoyl dehydrogenase, mitochondrial	DLD	P09622	54	329	324.333
Isoform M1 of Pyruvate kinase PKM	PKM	P14618-2	58	331	431.333
ATP synthase subunit beta, mitochondrial	ATP5B	P06576	57	338	296.333
Isoform 2 of 2,4-dienoyl-CoA reductase, mitochondrial	DECR1	Q16698-2	35	340	382.667
Succinate dehydrogenase [ubiquinone] flavoprotein subunit, mitochondrial	SDHA	P31040	73	364.667	349
Trifunctional enzyme subunit beta, mitochondrial	HADHB	P55084	51	379.667	447.333
Endoplasmin	HSP90B1	P14625	92	389.667	304
78 kDa glucose-regulated protein	HSPA5	P11021	72	397.667	354.333
Saccharopine dehydrogenase-like oxidoreductase	SCCPDH	Q8NBX0	47	419	380.667
Heat shock-related 70 kDa protein 2	HSPA2	P54652	70	427.667	312.333
Aconitate hydratase, mitochondrial	ACO2	Q99798	85	469.667	444
Isoform 3 of Hexokinase-1	HK1	P19367-3	103	492.333	441
A-kinase anchor protein 4	AKAP4	Q5JQC9	94	533.333	385.667
Serum albumin	ALB	P02768	69	555.333	503
Glyceraldehyde-3-phosphate dehydrogenase, testis-specific	GAPDHS	O14556	45	564.333	534.333
Isoform 2 of Dynein heavy chain 17, axonemal	DNAH17	Q9UFH2-2	508	581.333	323.667
Dynein heavy chain 8, axonemal	DNAH8	Q96JB1	515	606.333	368.333
Trifunctional enzyme subunit alpha, mitochondrial	HADHA	P40939	83	720.667	802.333
Lactotransferrin	LTF	P02788	78	1198	1117.67
Antithrombin-III	SERPINC1	P01008	53	0	8.33333
Succinyl-CoA:3-ketoacid coenzyme A transferase 2, mitochondrial	OXCT2	Q9BYC2	56	0	17
Isoform 2 of V-type proton ATPase catalytic subunit A	ATP6V1A	P38606-2	65	0.333333	8
Spectrin alpha chain, non-erythrocytic 1	SPTAN1	Q13813	285	0.333333	11.6667
Anterior gradient protein 2 homolog	AGR2	O95994	20	0.333333	13.6667
Epoxide hydrolase 1	EPHX1	P07099	53	0.666667	12.6667
Annexin A4	ANXA4	P09525	36	1.33333	9
Glypican-1	GPC1	P35052	62	2	16.6667
NADH dehydrogenase [ubiquinone] iron-sulfur protein 6, mitochondrial	NDUFS6	O75380	14	2.66667	8.33333
EF-hand calcium-binding domain-containing protein 10	EFCAB10	A6NFE3	15	2.66667	9.33333
Alpha-actinin-4	ACTN4	O43707	105	2.66667	11.3333
Bleomycin hydrolase	BLMH	Q13867	53	3	8
Apolipoprotein A-I	APOA1	P02647	31	3	11.3333
Cytoplasmic dynein 1 heavy chain 1	DYNC1H1	Q14204	532	3	12
Creatine kinase B-type	CKB	P12277	43	3	15.3333
Septin-12	SEPT12	Q8IYM1	41	3.33333	9.33333
Lysosomal alpha-glucosidase	GAA	P10253	105	3.66667	9
26S proteasome non-ATPase regulatory subunit 8	PSMD8	P48556	40	3.66667	9.66667
Isoform 2 of Phospholipid phosphatase 1	PLPP1	O14494-2	32	3.66667	9.66667
Putative tyrosine-protein phosphatase TPTE	TPTE	P56180	64	3.66667	13
N-acyl-phosphatidylethanolamine-hydrolyzing phospholipase D	NAPEPLD	Q6IQ20	46	4	8.33333
Phosphoglycerate kinase 1	PGK1	P00558	45	4	9
Histone deacetylase 11	HDAC11	Q96DB2	39	4	9.66667
Fibrinogen-like protein 1	FGL1	Q08830	36	4	12.3333
Isoform C of AP-1 complex subunit beta-1	AP1B1	Q10567-3	104	4.33333	8
Glutathione S-transferase P	GSTP1	P09211	23	4.33333	8.66667
Adenosylhomocysteinase	AHCY	P23526	48	4.33333	9
Phosphoglycerate mutase 1	PGAM1	P18669	29	4.33333	9.66667
60S acidic ribosomal protein P2	RPLP2	P05387	12	4.33333	11
Isoform 4 of Tenascin	TNC	P24821-4	231	4.33333	12.6667
Isoform 2 of Cilia- and flagella-associated protein 70	CFAP70	Q5T0N1-2	122	4.66667	8
26S proteasome regulatory subunit 4	PSMC1	P62191	49	4.66667	8.33333
Protein S100-A11	S100A11	P31949	12	4.66667	9.33333
Prostaglandin-H2 D-isomerase	PTGDS	P41222	21	5	8
NADH dehydrogenase [ubiquinone] 1 alpha subcomplex subunit 2	NDUFA2	O43678	11	5	9.33333
Transmembrane protein 53	TMEM53	Q6P2H8	32	5	10.3333
Vesicle-fusing ATPase	NSF	P46459	83	5	10.6667
Platelet-activating factor acetylhydrolase	PLA2G7	Q13093	50	5	11.6667
Acylamino-acid-releasing enzyme	APEH	P13798	81	5.33333	8
Signal recognition particle receptor subunit beta	SRPRB	Q9Y5M8	30	5.33333	8.66667
MORN repeat-containing protein 3	MORN3	Q6PF18	28	5.33333	10.6667
Lipase member I	LIPI	Q6XZB0	53	5.33333	10.6667
Isoform 7 of Cilia- and flagella-associated protein 91	MAATS1	Q7Z4T9-7	90	5.33333	11.3333
GrpE protein homolog 1, mitochondrial	GRPEL1	Q9HAV7	24	5.33333	12.3333
Kinectin	KTN1	Q86UP2	156	5.33333	13
Isoform 2 of Glutamine--fructose-6-phosphate aminotransferase [isomerizing] 1	GFPT1	Q06210-2	77	5.33333	19.3333
DPY30 domain-containing protein 1	DYDC1	Q8WWB3	21	5.66667	10.3333
Cathepsin D	CTSD	P07339	45	5.66667	11.6667
Potassium channel subfamily U member 1	KCNU1	A8MYU2	130	6	9.33333
Isoform 3 of Growth arrest-specific protein 6	GAS6	Q14393-3	68	6	9.66667
Cation channel sperm-associated protein subunit delta	CATSPERD	Q86XM0	90	6	10
Multifunctional protein ADE2	PAICS	P22234	47	6	17.3333
Isoform 2 of Valacyclovir hydrolase	BPHL	Q86WA6-2	31	6.33333	8
Protein transport protein Sec61 subunit alpha isoform 1	SEC61A1	P61619	52	6.33333	10.3333
Dynein regulatory complex subunit 3	DRC3	Q9H069	61	6.33333	15.3333
Postacrosomal sheath WW domain-binding protein	WBP2NL	Q6ICG8	32	6.66667	9.66667
Zinc finger MYND domain-containing protein 12	ZMYND12	Q9H0C1	42	6.66667	10.3333
Carbonic anhydrase 2	CA2	P00918	29	6.66667	12.6667
Mucin-6	MUC6	Q6W4X9	257	6.66667	13
Cytosolic non-specific dipeptidase	CNDP2	Q96KP4	53	6.66667	17.3333
Profilin-3	PFN3	P60673	15	6.66667	19
Dolichyldiphosphatase 1	DOLPP1	Q86YN1	27	7	8
Heat shock protein beta-1	HSPB1	P04792	23	7	9.33333
Acylpyruvase FAHD1, mitochondrial	FAHD1	Q6P587	25	7	9.33333
Protein NipSnap homolog 2	NIPSNAP2	O75323	34	7	9.66667
Transmembrane emp24 domain-containing protein 1	TMED1	Q13445	25	7	9.66667
Very-long-chain (3R)-3-hydroxyacyl-CoA dehydratase 3	HACD3	Q9P035	43	7	10
Glycine--tRNA ligase	GARS	P41250	83	7	10.3333
Cilia- and flagella-associated protein 65	CFAP65	Q6ZU64	217	7	12
Nucleoside diphosphate kinase 7	NME7	Q9Y5B8	42	7	16.6667
60S ribosomal protein L6	RPL6	Q02878	33	7	17.3333
Catalase	CAT	P04040	60	7	18.3333
Sperm acrosome-associated protein 5	SPACA5	Q96QH8	18	7.33333	8
Probable inactive serine protease 37	PRSS37	A4D1T9	26	7.33333	8
ERO1-like protein beta	ERO1B	Q86YB8	54	7.33333	8
Ras-related protein Ral-A	RALA	P11233	24	7.33333	8
Tubulin alpha-1B chain	TUBA1B	P68363	50	7.33333	8.66667
Mitochondrial import inner membrane translocase subunit Tim22	TIMM22	Q9Y584	20	7.33333	8.66667
Kunitz-type protease inhibitor 3	SPINT3	P49223	10	7.33333	9
Isoform 2 of CD63 antigen	CD63	P08962-2	23	7.33333	9.66667
Serine/threonine-protein phosphatase 2A activator	PTPA	Q15257	41	7.33333	9.66667
Isoform 1 of Chemokine-like factor	CKLF	Q9UBR5-2	11	7.33333	9.66667
Isoform 2 of Glucose-6-phosphate exchanger SLC37A4	SLC37A4	O43826-2	49	7.33333	10
Beta-defensin 129	DEFB129	Q9H1M3	20	7.33333	13.6667
Phospholipase A2, membrane associated	PLA2G2A	P14555	16	7.33333	15.6667
26S proteasome regulatory subunit 7	PSMC2	P35998	49	7.66667	9
NADH dehydrogenase [ubiquinone] 1 alpha subcomplex subunit 12	NDUFA12	Q9UI09	17	7.66667	9
Peroxisomal membrane protein 11C	PEX11G	Q96HA9	27	7.66667	9.33333
26S proteasome non-ATPase regulatory subunit 7	PSMD7	P51665	37	7.66667	13.6667
Quinone oxidoreductase	CRYZ	Q08257	35	7.66667	17
Isoform 2 of EGF-like repeat and discoidin I-like domain-containing protein 3	EDIL3	O43854-2	53	8	4
Mitochondria-eating protein	SPATA18	Q8TC71	61	8	4.66667
Maestro heat-like repeat-containing protein family member 2B	MROH2B	Q7Z745	181	8	4.66667
Peptidyl-prolyl cis-trans isomerase FKBP2	FKBP2	P26885	16	8	5
Prosaposin	PSAP	P07602	58	8	6.66667
Iron-sulfur cluster assembly enzyme ISCU, mitochondrial	ISCU	Q9H1K1	18	8	8
Cytochrome b-c1 complex subunit 9	UQCR10	Q9UDW1	7	8	8.33333
Isoform 2 of B-cell receptor-associated protein 31	BCAP31	P51572-2	35	8	14.6667
Tryptophan--tRNA ligase, cytoplasmic	WARS	P23381	53	8	14.6667
Aquaporin-7	AQP7	O14520	37	8	18.6667
60S ribosomal protein L12	RPL12	P30050	18	8	19.3333
Isoform 2 of Regulator of chromosome condensation	RCC1	P18754-2	48	8.33333	0.333333
FAS-associated factor 1	FAF1	Q9UNN5	74	8.33333	3
Signal peptide peptidase-like 2B	SPPL2B	Q8TCT7	65	8.33333	3.33333
LYR motif-containing protein 4	LYRM4	Q9HD34	11	8.33333	4.33333
DnaJ homolog subfamily A member 3, mitochondrial	DNAJA3	Q96EY1	52	8.33333	4.66667
S-phase kinase-associated protein 1	SKP1	P63208	19	8.33333	5
26S proteasome non-ATPase regulatory subunit 12	PSMD12	O00232	53	8.33333	6.33333
NADH dehydrogenase [ubiquinone] 1 alpha subcomplex assembly factor 3	NDUFAF3	Q9BU61	20	8.33333	6.66667
26S proteasome regulatory subunit 10B	PSMC6	P62333	44	8.33333	8
Late cornified envelope-like proline-rich protein 1	LELP1	Q5T871	11	8.33333	8
Isoform 2 of Reticulocalbin-2	RCN2	Q14257-2	39	8.33333	10
Acetyl-coenzyme A transporter 1	SLC33A1	O00400	61	8.33333	12
Protein EFR3 homolog A	EFR3A	Q14156	93	8.33333	12
Afamin	AFM	P43652	69	8.66667	0
Coiled-coil domain-containing protein 151	CCDC151	A5D8V7	69	8.66667	0
Alpha-2-HS-glycoprotein	AHSG	P02765	39	8.66667	0.666667
Neutrophil collagenase	MMP8	P22894	53	8.66667	1
Sperm-associated antigen 16 protein	SPAG16	Q8N0X2	71	8.66667	2
Isoform 3 of Seipin	BSCL2	Q96G97-4	51	8.66667	6.66667
Isoform 1B of Synaptogyrin-1	SYNGR1	O43759-2	21	8.66667	8.33333
Nucleotide exchange factor SIL1	SIL1	Q9H173	52	8.66667	10.3333
Protein ERGIC-53	LMAN1	P49257	58	8.66667	12
LanC-like protein 1	LANCL1	O43813	45	8.66667	12.6667
Protein ABHD16A	ABHD16A	O95870	63	9	2
Cytochrome b-245 light chain	CYBA	P13498	21	9	3
Uncharacterized protein C19orf18	C19orf18	Q8NEA5	24	9	3.33333
Isoform 2 of Ras-related protein Rab-5C	RAB5C	P51148-2	27	9	3.66667
Secretory carrier-associated membrane protein 3	SCAMP3	O14828	38	9	4.66667
ATP synthase subunit e, mitochondrial	ATP5I	P56385	8	9	5.66667
Mitochondrial carrier homolog 2	MTCH2	Q9Y6C9	33	9	6.66667
TBC1 domain family member 21	TBC1D21	Q8IYX1	39	9	6.66667
ADP-ribosylation factor-like protein 8B	ARL8B	Q9NVJ2	22	9	8.33333
Sigma non-opioid intracellular receptor 1	SIGMAR1	Q99720	25	9	8.33333
Regulator of G-protein signaling 22	RGS22	Q8NE09	147	9	8.66667
FAD synthase	FLAD1	Q8NFF5	65	9	9
Peptidyl-prolyl cis-trans isomerase F, mitochondrial	PPIF	P30405	22	9	9.33333
Isoform 2 of Testis anion transporter 1	SLC26A8	Q96RN1-2	97	9	9.66667
ATP synthase subunit a	MT-ATP6	P00846	25	9	12
Protein arginine N-methyltransferase 5	PRMT5	O14744	73	9	15
Isoform 2 of Endophilin-B1	SH3GLB1	Q9Y371-2	43	9.33333	4.66667
Cylicin-2	CYLC2	Q14093	39	9.33333	5.33333
Ras-related protein Rab-1A	RAB1A	P62820	23	9.33333	6
ATP synthase subunit delta, mitochondrial	ATP5D	P30049	17	9.33333	6.66667
Oligosaccharyltransferase complex subunitTC	OSTC	Q9NRP0	17	9.33333	10
Heat shock 70 kDa protein 4	HSPA4	P34932	94	9.33333	10
Collagen alpha-1(XVIII) chain	COL18A1	P39060	178	9.33333	12.6667
Normal mucosa of esophagus-specific gene 1 protein	NMES1	Q9C002	10	9.33333	13
Surfeit locus protein 4	SURF4	O15260	30	9.33333	16.6667
Zinc-alpha-2-glycoprotein	AZGP1	P25311	34	9.33333	16.6667
Alpha-1B-glycoprotein	A1BG	P04217	54	9.66667	1.33333
Cytochrome b-245 heavy chain	CYBB	P04839	65	9.66667	3
Solute carrier family 25 member 35	SLC25A35	Q3KQZ1	32	9.66667	7
Transmembrane protein 33	TMEM33	P57088	28	9.66667	8.66667
Fibronectin	FN1	P02751	263	9.66667	9
AFG3-like protein 2	AFG3L2	Q9Y4W6	89	9.66667	9.66667
Isocitrate dehydrogenase [NAD] subunit gamma, mitochondrial	IDH3G	P51553	43	9.66667	10
Leucine-rich repeat and IQ domain-containing protein 4	LRRIQ4	A6NIV6	64	9.66667	10
L-lactate dehydrogenase A-like 6A	LDHAL6A	Q6ZMR3	37	9.66667	10.6667
Tumor protein p53-inducible protein 11	TP53I11	O14683	21	9.66667	11
Isoform 2 of Secretory carrier-associated membrane protein 4	SCAMP4	Q969E2-2	22	9.66667	11.6667
T-complex protein 1 subunit zeta-2	CCT6B	Q92526	58	9.66667	12
Insulin-degrading enzyme	IDE	P14735	118	9.66667	13.6667
NAD(P)H-hydrate epimerase	NAXE	Q8NCW5	32	9.66667	13.6667
NADH dehydrogenase [ubiquinone] iron-sulfur protein 4, mitochondrial	NDUFS4	O43181	20	9.66667	14
Isoform 3 of Alpha-actinin-1	ACTN1	P12814-3	106	9.66667	17.6667
Mitochondrial import receptor subunit TOM22 homolog	TOMM22	Q9NS69	16	10	4
Mitochondrial import inner membrane translocase subunit TIM44	TIMM44	O43615	51	10	4.33333
Up-regulated during skeletal muscle growth protein 5	USMG5	Q96IX5	6	10	8.66667
Isoform 2 of Testisin	PRSS21	Q9Y6M0-2	35	10	9.33333
Cytochrome b5 type B	CYB5B	O43169	16	10	9.33333
Branched-chain-amino-acid aminotransferase, mitochondrial	BCAT2	O15382	44	10	10
Isoform 2 of Mannose-P-dolichol utilization defect 1 protein	MPDU1	O75352-2	20	10	11.6667
NADH dehydrogenase [ubiquinone] iron-sulfur protein 8, mitochondrial	NDUFS8	O00217	24	10	17
Nucleophosmin	NPM1	P06748	33	10.3333	6
Transmembrane 9 superfamily member 4	TM9SF4	Q92544	75	10.3333	6
Serine/threonine-protein phosphatase 2A 65 kDa regulatory subunit A alpha isoform	PPP2R1A	P30153	65	10.3333	6.33333
Glutaredoxin-related protein 5, mitochondrial	GLRX5	Q86SX6	17	10.3333	8
Tubulin beta-4A chain	TUBB4A	P04350	50	10.3333	9.66667
Oligoribonuclease, mitochondrial	REXO2	Q9Y3B8	27	10.3333	11
Isoform 2 of Acid ceramidase	ASAH1	Q13510-2	47	10.3333	11.3333
Protein O-linked-mannose beta-1,4-N-acetylglucosaminyltransferase 2	POMGNT2	Q8NAT1	67	10.3333	11.3333
Dynein light chain Tctex-type 1	DYNLT1	P63172	12	10.3333	12.6667
Isoform 2 of Septin-7	SEPT7	Q16181-2	51	10.3333	13.3333
Isocitrate dehydrogenase [NADP] cytoplasmic	IDH1	O75874	47	10.3333	15.6667
Cylicin-1	CYLC1	P35663	74	10.6667	0
Inactive serine protease 54	PRSS54	Q6PEW0	44	10.6667	4
NADH dehydrogenase [ubiquinone] 1 alpha subcomplex subunit 13	NDUFA13	Q9P0J0	17	10.6667	6.66667
Cilia- and flagella-associated protein 47	CFAP47	Q6ZTR5	352	10.6667	7
Polyadenylate-binding protein 1	PABPC1	P11940	71	10.6667	7.66667
Cytochrome b-c1 complex subunit 6, mitochondrial	UQCRH	P07919	11	10.6667	8.33333
CD177 antigen	CD177	Q8N6Q3	46	10.6667	12
Pyruvate kinase PKM	PKM	P14618	58	10.6667	13
Cytochrome c oxidase subunit 6C	COX6C	P09669	9	10.6667	17.6667
Cob(I)yrinic acid a,c-diamide adenosyltransferase, mitochondrial	MMAB	Q96EY8	27	11	2.66667
Cilia- and flagella-associated protein 58	CFAP58	Q5T655	103	11	2.66667
Leukocyte elastase inhibitor	SERPINB1	P30740	43	11	2.66667
Isoform 3 of Dynein heavy chain 12, axonemal	DNAH12	Q6ZR08-3	125	11	5
Prostate and testis expressed protein 2	PATE2	Q6UY27	13	11	5.33333
WD repeat-containing protein 63	WDR63	Q8IWG1	103	11	6.33333
Histone H2B type 1-L	HIST1H2BL	Q99880	14	11	7
Serpin B12	SERPINB12	Q96P63	46	11	9.66667
Cathepsin F	CTSF	Q9UBX1	53	11	9.66667
Pyruvate dehydrogenase phosphatase regulatory subunit, mitochondrial	PDPR	Q8NCN5	99	11	10
Peroxiredoxin-2	PRDX2	P32119	22	11	13
Reactive oxygen species modulator 1	ROMO1	P60602	8	11	13.6667
Transmembrane emp24 domain-containing protein 4	TMED4	Q7Z7H5	26	11	18
Plastin-2	LCP1	P13796	70	11	19
Hypoxanthine-guanine phosphoribosyltransferase	HPRT1	P00492	25	11	19.6667
Equatorin	EQTN	Q9NQ60	33	11.3333	4.66667
Hsc70-interacting protein	ST13	P50502	41	11.3333	7.33333
Carcinoembryonic antigen-related cell adhesion molecule 6	CEACAM6	P40199	37	11.3333	7.33333
Glycine cleavage system H protein, mitochondrial	GCSH	P23434	19	11.3333	8
Protoporphyrinogen oxidase	PPOX	P50336	51	11.3333	9
Isocitrate dehydrogenase [NADP], mitochondrial	IDH2	P48735	51	11.3333	11.3333
Gamma-glutamyltranspeptidase 1	GGT1	P19440	61	11.3333	12.3333
Isoform 2 of Proteasome subunit alpha type-3	PSMA3	P25788-2	28	11.3333	12.6667
Synaptogyrin-2	SYNGR2	O43760	25	11.3333	15.3333
Histone H2A-Bbd type 2/3	H2AFB2	P0C5Z0	13	11.6667	5.66667
Prolactin regulatory element-binding protein	PREB	Q9HCU5	45	11.6667	6
Binder of sperm protein homolog 1	BSPH1	Q075Z2	16	11.6667	9
26S proteasome non-ATPase regulatory subunit 11	PSMD11	O00231	47	11.6667	9.33333
Lysosomal Pro-X carboxypeptidase	PRCP	P42785	56	11.6667	9.33333
Importin subunit alpha-3	KPNA4	O00629	58	11.6667	9.66667
NADH dehydrogenase [ubiquinone] iron-sulfur protein 7, mitochondrial	NDUFS7	O75251	24	11.6667	10
Estradiol 17-beta-dehydrogenase 8	HSD17B8	Q92506	27	11.6667	10.6667
Maestro heat-like repeat-containing protein family member 7	MROH7	Q68CQ1	146	11.6667	11
26S proteasome regulatory subunit 6B	PSMC4	P43686	47	11.6667	14
Mitochondrial import receptor subunit TOM40 homolog	TOMM40	O96008	38	12	8
26S proteasome regulatory subunit 6A	PSMC3	P17980	49	12	9
Isoform 2 of 3-mercaptopyruvate sulfurtransferase	MPST	P25325-2	35	12	10.3333
Protein jagunal homolog 1	JAGN1	Q8N5M9	21	12	10.6667
Sortilin	SORT1	Q99523	92	12	11.3333
Serine protease 58	PRSS58	Q8IYP2	27	12	15.6667
2-hydroxyacyl-CoA lyase 1	HACL1	Q9UJ83	64	12	16.3333
Sperm-associated antigen 4 protein	SPAG4	Q9NPE6	48	12	16.6667
Peptidyl-prolyl cis-trans isomerase-like 6	PPIL6	Q8IXY8	35	12	17.6667
Stromal cell-derived factor 2-like protein 1	SDF2L1	Q9HCN8	24	12.3333	4.33333
Schlafen-like protein 1	SLFNL1	Q499Z3	46	12.3333	5.66667
Phosphatidylglycerophosphatase and protein-tyrosine phosphatase 1	PTPMT1	Q8WUK0	23	12.3333	10
Protein RER1	RER1	O15258	23	12.3333	11.6667
ATP synthase subunit s, mitochondrial	ATP5S	Q99766	25	12.3333	14.3333
Transmembrane emp24 domain-containing protein 5	TMED5	Q9Y3A6	26	12.3333	15
Prostate-specific antigen	KLK3	P07288	29	12.3333	15.3333
Dolichyl-diphosphooligosaccharide--protein glycosyltransferase subunit STT3B	STT3B	Q8TCJ2	94	12.3333	15.6667
Histone H1.3	HIST1H1D	P16402	22	12.6667	4.66667
Speriolin	SPATC1	Q76KD6	62	12.6667	8.33333
UPF0160 protein MYG1, mitochondrial	C12orf10	Q9HB07	42	12.6667	10.6667
Prostasin	PRSS8	Q16651	36	12.6667	10.6667
Voltage-dependent anion-selective channel protein 3	VDAC3	Q9Y277	31	12.6667	13.3333
Isoform LAMP-2B of Lysosome-associated membrane glycoprotein 2	LAMP2	P13473-2	45	12.6667	13.3333
60S acidic ribosomal protein P1	RPLP1	P05386	12	12.6667	16.3333
SPRY domain-containing protein 7	SPRYD7	Q5W111	22	12.6667	17.6667
FAS-associated factor 2	FAF2	Q96CS3	53	13	4
Doublecortin domain-containing protein 2C	DCDC2C	A8MYV0	40	13	5.66667
Sperm acrosome-associated protein 9	SPACA9	Q96E40	25	13	9.66667
Protein S100-A8	S100A8	P05109	11	13	14
Protein FAM162A	FAM162A	Q96A26	17	13	19.6667
ADP/ATP translocase 1	SLC25A4	P12235	33	13.3333	11
BRI3-binding protein	BRI3BP	Q8WY22	28	13.3333	12
Uncharacterized protein KIAA2013	KIAA2013	Q8IYS2	69	13.3333	14.3333
Peroxiredoxin-6	PRDX6	P30041	25	13.3333	14.6667
Membrane-associated progesterone receptor component 1	PGRMC1	O00264	22	13.3333	15.3333
Long-chain-fatty-acid--CoA ligase ACSBG2	ACSBG2	Q5FVE4	74	13.3333	18.6667
Protein FAM205A	FAM205A	Q6ZU69	148	13.3333	18.6667
Isocitrate dehydrogenase [NAD] subunit beta, mitochondrial	IDH3B	O43837	42	13.6667	9.66667
Lysozyme C	LYZ	P61626	17	13.6667	10
2-oxoisovalerate dehydrogenase subunit beta, mitochondrial	BCKDHB	P21953	43	13.6667	12
Dipeptidase 1	DPEP1	P16444	46	13.6667	15
Superoxide dismutase [Cu-Zn]	SOD1	P00441	16	13.6667	15
T-complex protein 1 subunit zeta	CCT6A	P40227	58	13.6667	16.3333
Probable ergosterol biosynthetic protein 28	ERG28	Q9UKR5	16	13.6667	16.3333
Armadillo repeat-containing protein 3	ARMC3	Q5W041	96	14	2.33333
Translocation protein SEC63 homolog	SEC63	Q9UGP8	88	14	8
26S proteasome non-ATPase regulatory subunit 3	PSMD3	O43242	61	14	8.33333
Isoform 24 of CKLF-like MARVEL transmembrane domain-containing protein 1	CMTM1	Q8IZ96-17	31	14	9
Elongation factor Ts, mitochondrial	TSFM	P43897	35	14	11.3333
NADH-ubiquinone oxidoreductase chain 4	MT-ND4	P03905	52	14	15.3333
Isoform 3 of Golgi pH regulator A	GPR89A	B7ZAQ6-3	50	14	18.6667
Cytochrome b5 domain-containing protein 1	CYB5D1	Q6P9G0	27	14	19
Signal peptidase complex subunit 1	SPCS1	Q9Y6A9	12	14	19.3333
Histone H1.5	HIST1H1B	P16401	23	14.3333	4.66667
Receptor-type tyrosine-protein phosphatase C	PTPRC	P08575	147	14.3333	5.66667
Short/branched chain specific acyl-CoA dehydrogenase, mitochondrial	ACADSB	P45954	47	14.3333	9.66667
DnaJ homolog subfamily B member 1	DNAJB1	P25685	38	14.3333	10
DnaJ homolog subfamily C member 5	DNAJC5	Q9H3Z4	22	14.3333	15
NAD(P) transhydrogenase, mitochondrial	NNT	Q13423	114	14.3333	15.3333
DnaJ homolog subfamily C member 11	DNAJC11	Q9NVH1	63	14.6667	5
NADH dehydrogenase [ubiquinone] 1 alpha subcomplex subunit 10, mitochondrial	NDUFA10	O95299	41	14.6667	9.33333
Leucine-rich repeat-containing protein 37A3	LRRC37A3	O60309	181	14.6667	10
NAD kinase 2, mitochondrial	NADK2	Q4G0N4	49	14.6667	13.3333
Proteasome subunit beta type-6	PSMB6	P28072	25	14.6667	15.6667
Fibrous sheath-interacting protein 2	FSIP2	Q5CZC0	781	14.6667	19.6667
Transducin beta-like protein 2	TBL2	Q9Y4P3	50	15	9.33333
Dynein light chain roadblock-type 2	DYNLRB2	Q8TF09	11	15	10.6667
Sorting and assembly machinery component 50 homolog	SAMM50	Q9Y512	52	15	11.6667
Acyl carrier protein, mitochondrial	NDUFAB1	O14561	17	15	12
Isoform 2 of Transmembrane protein 120A	TMEM120A	Q9BXJ8-2	36	15	13.3333
Aquaporin-5	AQP5	P55064	28	15	14
Aflatoxin B1 aldehyde reductase member 2	AKR7A2	O43488	40	15	14.6667
Fatty acid-binding protein, epidermal	FABP5	Q01469	15	15	15
Enoyl-[acyl-carrier-protein] reductase, mitochondrial	MECR	Q9BV79	40	15	16
Lysophospholipid acyltransferase 5	LPCAT3	Q6P1A2	56	15	18.3333
Tetratricopeptide repeat protein 25	TTC25	Q96NG3	77	15.3333	5.66667
Prenylated Rab acceptor protein 1	RABAC1	Q9UI14	21	15.3333	10
Lysozyme-like protein 4	LYZL4	Q96KX0	16	15.3333	13.3333
Lanosterol synthase	LSS	P48449	83	15.3333	14
Delta-1-pyrroline-5-carboxylate dehydrogenase, mitochondrial	ALDH4A1	P30038	62	15.3333	14.6667
Mesencephalic astrocyte-derived neurotrophic factor	MANF	P55145	21	15.3333	14.6667
Protein NipSnap homolog 1	NIPSNAP1	Q9BPW8	33	15.3333	15
DnaJ homolog subfamily B member 8	DNAJB8	Q8NHS0	26	15.6667	9.33333
Mitochondrial ornithine transporter 2	SLC25A2	Q9BXI2	33	15.6667	12.6667
Isoform 2 of HIG1 domain family member 1A, mitochondrial	HIGD1A	Q9Y241-2	12	15.6667	13
NADH-ubiquinone oxidoreductase chain 5	MT-ND5	P03915	67	15.6667	13.6667
Puromycin-sensitive aminopeptidase	NPEPPS	P55786	103	15.6667	19.6667
Putative lipoyltransferase 2, mitochondrial	LIPT2	A6NK58	25	16	10
Calcium-binding mitochondrial carrier protein SCaMC-1	SLC25A24	Q6NUK1	53	16	16
Vitamin K epoxide reductase complex subunit 1-like protein 1	VKORC1L1	Q8N0U8	20	16	19.6667
Ras-related protein Rab-11B	RAB11B	Q15907	24	16.3333	4.33333
Probable inactive ribonuclease-like protein 13	RNASE13	Q5GAN3	18	16.3333	15
Histone H2AX	H2AFX	P16104	15	16.3333	16.3333
NADH dehydrogenase [ubiquinone] 1 alpha subcomplex subunit 11	NDUFA11	Q86Y39	15	16.3333	16.6667
Ras-related protein Rab-7a	RAB7A	P51149	23	16.3333	17
Ras-related protein Rab-10	RAB10	P61026	23	16.6667	12.6667
Histone H3.3	H3F3A	P84243	15	16.6667	14
Annexin A3	ANXA3	P12429	36	16.6667	17.6667
LETM1 domain-containing protein 1	LETMD1	Q6P1Q0	42	17	12.3333
Peptidyl-prolyl cis-trans isomerase B	PPIB	P23284	24	17	19.6667
Isoform SERCA3C of Sarcoplasmic/endoplasmic reticulum calcium ATPase 3	ATP2A3	Q93084-3	112	17.3333	14
Glycerophosphodiester phosphodiesterase 1	GDE1	Q9NZC3	38	17.3333	16.3333
Myeloid-associated differentiation marker	MYADM	Q96S97	35	17.3333	17.3333
Metaxin-2	MTX2	O75431	30	17.3333	18.6667
mRNA export factor	RAE1	P78406	41	17.6667	8.66667
Phosphatidylinositide phosphatase SAC1	SACM1L	Q9NTJ5	67	17.6667	10.3333
F-actin-capping protein subunit alpha-3	CAPZA3	Q96KX2	35	17.6667	14.3333
Protein FAM209A	FAM209A	Q5JX71	20	17.6667	14.6667
Protein FAM71E2	FAM71E2	Q8N5Q1	100	17.6667	17
NADH-ubiquinone oxidoreductase chain 1	MT-ND1	P03886	36	17.6667	17.3333
Translocon-associated protein subunit alpha	SSR1	P43307	32	17.6667	17.6667
Malonyl-CoA decarboxylase, mitochondrial	MLYCD	O95822	55	17.6667	19.6667
Isoform 2 of Elongation factor 1-delta	EEF1D	P29692-2	71	18	5.66667
Acyl-coenzyme A thioesterase THEM4	THEM4	Q5T1C6	27	18	7
Solute carrier family 2, facilitated glucose transporter member 3	SLC2A3	P11169	54	18	9
Protein sel-1 homolog 1	SEL1L	Q9UBV2	89	18	10.6667
Fructose-bisphosphate aldolase C	ALDOC	P09972	39	18	13.6667
Leukocyte surface antigen CD47	CD47	Q08722	35	18	14.6667
EF-hand calcium-binding domain-containing protein 6	EFCAB6	Q5THR3	173	18	17.6667
Methylmalonyl-CoA mutase, mitochondrial	MUT	P22033	83	18.3333	7.33333
Sperm protein associated with the nucleus on the X chromosome C	SPANXC	Q9NY87	11	18.6667	16.6667
Fumarylacetoacetate hydrolase domain-containing protein 2B	FAHD2B	Q6P2I3	35	19	16.6667
Isoform 6 of Agrin	AGRN	O00468-6	215	19	18.6667
Transmembrane protein 209	TMEM209	Q96SK2	63	19.3333	4.66667
Prostate and testis expressed protein 3	PATE3	B3GLJ2	12	19.3333	8
Bifunctional glutamate/proline--tRNA ligase	EPRS	P07814	171	19.3333	11.6667
Armadillo repeat-containing protein 4	ARMC4	Q5T2S8	116	19.3333	11.6667
Isoform 2 of Voltage-dependent calcium channel subunit alpha-2/delta-2	CACNA2D2	Q9NY47-2	129	19.3333	14.6667
Aspartate--tRNA ligase, mitochondrial	DARS2	Q6PI48	74	19.3333	15
Adenylate kinase 2, mitochondrial	AK2	P54819	26	19.3333	17.6667
Minor histocompatibility antigen H13	HM13	Q8TCT9	41	19.3333	19.6667
Ras-related protein Rab-14	RAB14	P61106	24	19.6667	2
Neutrophil gelatinase-associated lipocalin	LCN2	P80188	23	19.6667	12.3333
Ectonucleotide pyrophosphatase/phosphodiesterase family member 3	ENPP3	O14638	100	0.666667	25
Fatty acid synthase	FASN	P49327	273	4	75.3333
Serotransferrin	TF	P02787	77	5.33333	34
Dehydrogenase/reductase SDR family member 7	DHRS7	Q9Y394	38	9.33333	27.3333
Probable threonine protease PRSS50	PRSS50	Q9UI38	43	9.66667	22.6667
Cytochrome c oxidase subunit 6A1, mitochondrial	COX6A1	P12074	12	10	21
Arachidonate 15-lipoxygenase B	ALOX15B	O15296	76	10	23.3333
Fibronectin type III domain-containing protein 8	FNDC8	Q8TC99	36	10.3333	20
BAG family molecular chaperone regulator 5	BAG5	Q9UL15	51	10.3333	29.3333
Annexin A1	ANXA1	P04083	39	10.6667	24.3333
EF-hand domain-containing protein 1	EFHC1	Q5JVL4	74	10.6667	38.3333
Galectin-3-binding protein	LGALS3BP	Q08380	65	11	20.3333
Laminin subunit beta-2	LAMB2	P55268	196	11	24
GLIPR1-like protein 1	GLIPR1L1	Q6UWM5	27	11	28.6667
Annexin A2	ANXA2	P07355	39	11.3333	37.3333
Annexin A5	ANXA5	P08758	36	11.3333	43
Aldose reductase	AKR1B1	P15121	36	12	21.3333
UPF0577 protein KIAA1324	KIAA1324	Q6UXG2	111	12	25.6667
EF-hand domain-containing family member C2	EFHC2	Q5JST6	87	13	28
NADH dehydrogenase [ubiquinone] 1 alpha subcomplex subunit 8	NDUFA8	P51970	20	13.3333	23.6667
14-3-3 protein theta	YWHAQ	P27348	28	14	21.3333
Endoplasmic reticulum-Golgi intermediate compartment protein 2	ERGIC2	Q96RQ1	43	14	23.6667
Peroxisomal multifunctional enzyme type 2	HSD17B4	P51659	80	14	35.6667
Isoform 2 of Cilia- and flagella-associated protein 44	CFAP44	Q96MT7-2	214	14.3333	22.6667
Malate dehydrogenase, cytoplasmic	MDH1	P40925	36	15	24.3333
Isoform 2 of Parkin coregulated gene protein	PACRG	Q96M98-2	29	15.3333	25
Protein-glutamine gamma-glutamyltransferase 4	TGM4	P49221	77	15.3333	32.3333
Actin-like protein 9	ACTL9	Q8TC94	46	15.3333	36.6667
NADH dehydrogenase [ubiquinone] 1 alpha subcomplex subunit 5	NDUFA5	Q16718	13	15.6667	21
Citrate lyase subunit beta-like protein, mitochondrial	CLYBL	Q8N0X4	37	15.6667	21.3333
Lactadherin	MFGE8	Q08431	43	15.6667	24.3333
Isoform 8 of Filamin-B	FLNB	O75369-8	282	15.6667	39.6667
Isoform 4 of Cilia- and flagella-associated protein 61	CFAP61	Q8NHU2-4	135	16	21
Carboxypeptidase Z	CPZ	Q66K79	74	16	22.3333
Leucine-rich repeat-containing protein 23	LRRC23	Q53EV4	40	16.3333	26.3333
Laminin subunit gamma-1	LAMC1	P11047	178	16.3333	27.6667
Transmembrane 9 superfamily member 3	TM9SF3	Q9HD45	68	16.6667	22.6667
Exportin-2	CSE1L	P55060	110	16.6667	23.3333
Casein kinase II subunit beta	CSNK2B	P67870	25	17	25.3333
NADH-cytochrome b5 reductase 2	CYB5R2	Q6BCY4	31	17	26.3333
NADH dehydrogenase [ubiquinone] 1 beta subcomplex subunit 10	NDUFB10	O96000	21	17.6667	21.3333
Cilia- and flagella-associated protein 251	WDR66	Q8TBY9	130	17.6667	38.3333
UPF0598 protein C8orf82	C8orf82	Q6P1X6	24	18	20.6667
N-acetylated-alpha-linked acidic dipeptidase 2	NAALAD2	Q9Y3Q0	84	18	21.6667
Transmembrane protein 89	TMEM89	A2RUT3	18	18	26
Receptor expression-enhancing protein 5	REEP5	Q00765	21	18	28
Vesicle transport protein GOT1B	GOLT1B	Q9Y3E0	15	18.3333	21
Acyl-coenzyme A thioesterase 13	ACOT13	Q9NPJ3	15	18.3333	21.6667
Translin	TSN	Q15631	26	18.3333	24
Glutamate carboxypeptidase 2	FOLH1	Q04609	84	18.3333	43.6667
ADP-ribosylation factor 1	ARF1	P84077	21	18.6667	20
26S proteasome non-ATPase regulatory subunit 6	PSMD6	Q15008	46	18.6667	23.6667
Transmembrane 9 superfamily member 2	TM9SF2	Q99805	76	18.6667	27
Cytochrome c oxidase subunit 6B1	COX6B1	P14854	10	19	22.3333
Isoform 2 of Redox-regulatory protein FAM213A	FAM213A	Q9BRX8-2	24	19	26.3333
60S acidic ribosomal protein P0	RPLP0	P05388	34	19	30.3333
Serine/threonine/tyrosine-interacting-like protein 1	STYXL1	Q9Y6J8	36	19	34.6667
Glypican-4	GPC4	O75487	62	19.3333	33.6667
Isoform 2 of Cilia- and flagella-associated protein 52	CFAP52	Q8N1V2-2	70	19.6667	23
NADH dehydrogenase [ubiquinone] flavoprotein 2, mitochondrial	NDUFV2	P19404	27	19.6667	23.3333
Glyoxylate reductase/hydroxypyruvate reductase	GRHPR	Q9UBQ7	36	19.6667	24.3333
Filaggrin-2	FLG2	Q5D862	248	19.6667	24.6667
Arrestin domain-containing protein 5	ARRDC5	A6NEK1	38	20	3.66667
Histone H2A.V	H2AFV	Q71UI9	14	20	8
Isoform 3 of Dynactin subunit 1	DCTN1	Q14203-3	137	20	12.3333
2-oxoisovalerate dehydrogenase subunit alpha, mitochondrial	BCKDHA	P12694	50	20	15.6667
Inositol monophosphatase 1	IMPA1	P29218	30	20	16
NIF3-like protein 1	NIF3L1	Q9GZT8	42	20	21.3333
Nuclease EXOG, mitochondrial	EXOG	Q9Y2C4	41	20.3333	12.3333
Ropporin-1-like protein	ROPN1L	Q96C74	26	20.3333	15
ES1 protein homolog, mitochondrial	C21orf33	P30042	28	20.3333	15.3333
Signal peptidase complex subunit 3	SPCS3	P61009	20	20.3333	24.6667
Serum amyloid P-component	APCS	P02743	25	20.3333	26.3333
ATP synthase subunit g, mitochondrial	ATP5L	O75964	11	20.6667	15.6667
Phospholipid-transporting ATPase IB	ATP8A2	Q9NTI2	129	20.6667	19.6667
NADH dehydrogenase [ubiquinone] 1 beta subcomplex subunit 9	NDUFB9	Q9Y6M9	22	20.6667	20.3333
Laminin subunit alpha-5	LAMA5	O15230	400	20.6667	23.3333
Peroxiredoxin-1	PRDX1	Q06830	22	20.6667	29
Radial spoke head 14 homolog	RSPH14	Q9UHP6	39	20.6667	37.6667
Coiled-coil domain-containing protein 63	CCDC63	Q8NA47	66	21	9.66667
Trimeric intracellular cation channel type B	TMEM38B	Q9NVV0	33	21	14
Nucleobindin-2	NUCB2	P80303	50	21	14.3333
Dihydroxyacetone phosphate acyltransferase	GNPAT	O15228	77	21	19
Sarcoplasmic/endoplasmic reticulum calcium ATPase 2	ATP2A2	P16615	115	21	34.6667
Phosphatidylserine synthase 2	PTDSS2	Q9BVG9	56	21.3333	10.6667
Brain mitochondrial carrier protein 1	SLC25A14	O95258	36	21.3333	12.6667
Vesicle-associated membrane protein 3	VAMP3	Q15836	11	21.3333	17.3333
Prostate and testis expressed protein 1	PATE1	Q8WXA2	14	21.3333	20.3333
Histidine triad nucleotide-binding protein 2, mitochondrial	HINT2	Q9BX68	17	21.3333	22.6667
Glutathione reductase, mitochondrial	GSR	P00390	56	21.3333	26
Phosphoglycerate mutase 2	PGAM2	P15259	29	21.3333	28
DnaJ homolog subfamily A member 2	DNAJA2	O60884	46	21.6667	21.6667
Histone H4	HIST1H4A	P62805	11	21.6667	22.6667
NADH dehydrogenase [ubiquinone] 1 beta subcomplex subunit 7	NDUFB7	P17568	16	22	14
3'(2'),5'-bisphosphate nucleotidase 1	BPNT1	O95861	33	22	19
Cytochrome c	CYCS	P99999	12	22	19
Proteasome subunit beta type-3	PSMB3	P49720	23	22	27.6667
Transmembrane and coiled-coil domain-containing protein 2	TMCO2	Q7Z6W1	20	22	34.3333
Sorbitol dehydrogenase	SORD	Q00796	38	22	38
Casein kinase II subunit alpha	CSNK2A1	P68400	45	22	45.3333
Lysozyme-like protein 6	LYZL6	O75951	17	22.3333	16.6667
Myeloblastin	PRTN3	P24158	28	22.6667	8.66667
Maltase-glucoamylase, intestinal	MGAM	O43451	210	22.6667	9.33333
High mobility group protein B4	HMGB4	Q8WW32	22	22.6667	9.66667
Isoform 6 of Complement decay-accelerating factor	CD55	P08174-6	56	22.6667	17.3333
cAMP-dependent protein kinase type I-alpha regulatory subunit	PRKAR1A	P10644	43	22.6667	17.6667
Dolichyl-diphosphooligosaccharide--protein glycosyltransferase subunit DAD1	DAD1	P61803	12	22.6667	21.6667
Adenylate kinase 7	AK7	Q96M32	83	22.6667	28
Isoform 2 of Protein-L-isoaspartate(D-aspartate) O-methyltransferase	PCMT1	P22061-2	25	22.6667	32.3333
Isoform 3 of Nucleoporin p58/p45	NUP58	Q9BVL2-3	60	23	19.3333
Probable Xaa-Pro aminopeptidase 3	XPNPEP3	Q9NQH7	57	23	20.6667
L-xylulose reductase	DCXR	Q7Z4W1	26	23	32
Arylsulfatase A	ARSA	P15289	54	23.3333	3.66667
Isoform 3 of Alpha-1,2-mannosyltransferase ALG9	ALG9	Q9H6U8-3	71	23.3333	16.6667
Cytochrome c oxidase subunit 1	MT-CO1	P00395	57	23.3333	18
Sperm surface protein Sp17	SPA17	Q15506	17	23.3333	19.3333
Integrin beta-2	ITGB2	P05107	85	23.6667	12.3333
Protein S100-A9	S100A9	P06702	13	23.6667	18
Hydrocephalus-inducing protein homolog	HYDIN	Q4G0P3	576	23.6667	32.6667
Pyruvate dehydrogenase E1 component subunit alpha, somatic form, mitochondrial	PDHA1	P08559	43	24	11.3333
Axonemal dynein light intermediate polypeptide 1	DNALI1	O14645	30	24	17
Erlin-1	ERLIN1	O75477	39	24	18
Importin subunit alpha-4	KPNA3	O00505	58	24	18.6667
Isoform 3 of Ubiquitin carboxyl-terminal hydrolase 7	USP7	Q93009-3	126	24	19
Voltage-gated hydrogen channel 1	HVCN1	Q96D96	32	24	20.6667
Nucleoporin NUP188 homolog	NUP188	Q5SRE5	196	24.3333	31
Uncharacterized protein C7orf61	C7orf61	Q8IZ16	24	24.3333	37
Cullin-associated NEDD8-dissociated protein 1	CAND1	Q86VP6	136	24.3333	43
Haloacid dehalogenase-like hydrolase domain-containing 5	HDHD5	Q9BXW7	46	24.6667	21.6667
Adenylate kinase 8	AK8	Q96MA6	55	24.6667	24.6667
Isoform J of Membrane cofactor protein	CD46	P15529-6	41	24.6667	36
Myeloid leukemia factor 1	MLF1	P58340	31	25	17
Gastricsin	PGC	P20142	42	25	18
Histone H1t	HIST1H1T	P22492	22	25	22.3333
Protein phosphatase 1 regulatory subunit 7	PPP1R7	Q15435	42	25	25.3333
Diablo homolog, mitochondrial	DIABLO	Q9NR28	27	25	30.3333
ATP-citrate synthase	ACLY	P53396	121	25	41.6667
Izumo sperm-egg fusion protein 1	IZUMO1	Q8IYV9	39	25	44.6667
Alpha-centractin	ACTR1A	P61163	43	25.3333	7
Endoplasmic reticulum resident protein 29	ERP29	P30040	29	25.3333	20.3333
Dynein light chain 1, cytoplasmic	DYNLL1	P63167	10	25.3333	27.6667
SUN domain-containing protein 3	SUN3	Q8TAQ9	41	25.3333	34.3333
Isoform 2 of Chitinase domain-containing protein 1	CHID1	Q9BWS9-2	48	25.6667	19.3333
Synaptic vesicle membrane protein VAT-1 homolog	VAT1	Q99536	42	25.6667	32.6667
Mitochondrial ornithine transporter 1	SLC25A15	Q9Y619	33	26	12
Isobutyryl-CoA dehydrogenase, mitochondrial	ACAD8	Q9UKU7	45	26	14.3333
Isoform 2 of Epimerase family protein SDR39U1	SDR39U1	Q9NRG7-2	31	26	20.3333
Lon protease homolog, mitochondrial	LONP1	P36776	106	26	21
Nucleoside diphosphate kinase homolog 5	NME5	P56597	24	26	37.3333
Elongation factor Tu, mitochondrial	TUFM	P49411	50	26.3333	4.66667
Cytochrome b-c1 complex subunit 7	UQCRB	P14927	14	26.3333	28.3333
Endoplasmic reticulum metallopeptidase 1	ERMP1	Q7Z2K6	100	26.3333	29.3333
Aspartyl aminopeptidase	DNPEP	Q9ULA0	52	26.3333	30.6667
Cilia- and flagella-associated protein 43	CFAP43	Q8NDM7	192	26.3333	31
Dihydroorotate dehydrogenase (quinone), mitochondrial	DHODH	Q02127	43	26.3333	32.6667
Prohibitin	PHB	P35232	30	26.3333	35
Isoform 2 of ATP-binding cassette sub-family B member 6, mitochondrial	ABCB6	Q9NP58-4	89	26.6667	34.3333
Heme oxygenase 2	HMOX2	P30519	36	27	6.66667
Isoform 2 of cAMP-dependent protein kinase catalytic subunit alpha	PRKACA	P17612-2	40	27	27.6667
Adenylate kinase isoenzyme 1	AK1	P00568	22	27.3333	14.6667
Ubiquitin-like modifier-activating enzyme 1	UBA1	P22314	118	27.3333	19.6667
Succinate dehydrogenase cytochrome b560 subunit, mitochondrial	SDHC	Q99643	19	27.3333	19.6667
Sperm acrosome membrane-associated protein 4	SPACA4	Q8TDM5	13	27.3333	23.6667
WAP four-disulfide core domain protein 8	WFDC8	Q8IUA0	28	27.3333	24.3333
Putative transferase CAF17, mitochondrial	IBA57	Q5T440	38	27.3333	27.3333
Nicastrin	NCSTN	Q92542	78	27.3333	36.3333
Carbonic anhydrase 4	CA4	P22748	35	27.6667	20.6667
Isoform 2 of Nucleoporin NDC1	NDC1	Q9BTX1-2	76	27.6667	25.3333
T-complex protein 1 subunit epsilon	CCT5	P48643	60	27.6667	28.6667
14-3-3 protein epsilon	YWHAE	P62258	29	27.6667	32.6667
Cilia- and flagella-associated protein 57	CFAP57	Q96MR6	145	28	11.3333
Proteasome subunit beta type-2	PSMB2	P49721	23	28	28.6667
ATP synthase subunit f, mitochondrial	ATP5J2	P56134	11	28	29
Glutathione S-transferase omega-2	GSTO2	Q9H4Y5	28	28	38.3333
Neutrophil defensin 3	DEFA3	P59666	10	28.3333	16.6667
Deoxyuridine 5'-triphosphate nucleotidohydrolase, mitochondrial	DUT	P33316	27	28.3333	17.3333
10 kDa heat shock protein, mitochondrial	HSPE1	P61604	11	28.3333	28.6667
GLIPR1-like protein 2	GLIPR1L2	Q4G1C9	40	28.3333	33
Isoform 3 of Tetraspanin-16	TSPAN16	Q9UKR8-3	23	28.6667	25.3333
Endoribonuclease LACTB2	LACTB2	Q53H82	33	28.6667	40.6667
Isoform 3 of Pyruvate dehydrogenase protein X component, mitochondrial	PDHX	O00330-3	51	29	34.3333
CDGSH iron-sulfur domain-containing protein 1	CISD1	Q9NZ45	12	29	37.6667
Radial spoke head protein 3 homolog	RSPH3	Q86UC2	64	29	40
Mitochondrial pyruvate carrier 1-like protein	MPC1L	P0DKB6	15	29.3333	33
Synaptogyrin-4	SYNGR4	O95473	26	29.6667	21.6667
Actin-like protein 7A	ACTL7A	Q9Y615	49	29.6667	35.6667
Succinate--CoA ligase [ADP/GDP-forming] subunit alpha, mitochondrial	SUCLG1	P53597	36	29.6667	36
Rab GDP dissociation inhibitor beta	GDI2	P50395	51	29.6667	36
Glycerophosphodiester phosphodiesterase domain-containing protein 1	GDPD1	Q8N9F7	36	30	20.6667
Ras-related protein Rab-2B	RAB2B	Q8WUD1	24	30	27.6667
Protein DJ-1	PARK7	Q99497	20	30	29.6667
Lysosome-associated membrane glycoprotein 1	LAMP1	P11279	45	30	31.3333
Solute carrier organic anion transporter family member 6A1	SLCO6A1	Q86UG4	79	30	34.3333
Mitochondrial-processing peptidase subunit beta	PMPCB	O75439	54	30.6667	17.3333
Alpha-aminoadipic semialdehyde synthase, mitochondrial	AASS	Q9UDR5	102	30.6667	28
CD59 glycoprotein	CD59	P13987	14	30.6667	32
Proteasome subunit alpha type-4	PSMA4	P25789	29	30.6667	32.6667
BPI fold-containing family A member 3	BPIFA3	Q9BQP9	28	31	28.3333
Protein FAM71A	FAM71A	Q8IYT1	63	31	44
Dynein heavy chain 12, axonemal	DNAH12	Q6ZR08	357	31.3333	24
Lysine--tRNA ligase	KARS	Q15046	68	31.3333	26.3333
Glycerol-3-phosphate dehydrogenase, mitochondrial	GPD2	P43304	81	31.3333	35.6667
Membrane metallo-endopeptidase-like 1	MMEL1	Q495T6	89	31.6667	15
ATP-dependent 6-phosphofructokinase, platelet type	PFKP	Q01813	86	31.6667	27.3333
Dynein light chain 1, axonemal	DNAL1	Q4LDG9	22	31.6667	28
Isoform 2 of Membrane-associated progesterone receptor component 2	PGRMC2	O15173-2	26	31.6667	34
Actin-related protein T3	ACTRT3	Q9BYD9	41	31.6667	53.6667
Matrix metalloproteinase-9	MMP9	P14780	78	32	4
Cysteine-rich secretory protein 2	CRISP2	P16562	27	32	20.3333
Proteasome subunit beta type-4	PSMB4	P28070	29	32	25.3333
Electron transfer flavoprotein-ubiquinone oxidoreductase, mitochondrial	ETFDH	Q16134	68	32	29.6667
ATP synthase subunit O, mitochondrial	ATP5O	P48047	23	32	33.3333
Cytochrome c oxidase subunit 7A2, mitochondrial	COX7A2	P14406	9	32	35.3333
Isoform Long of Proteasome subunit alpha type-1	PSMA1	P25786-2	30	32.3333	29.3333
Isoform 4 of Alpha-mannosidase 2C1	MAN2C1	Q9NTJ4-4	117	32.3333	48.3333
DnaJ homolog subfamily B member 11	DNAJB11	Q9UBS4	41	32.6667	24.6667
Isoform 2 of Basigin	BSG	P35613-2	29	32.6667	54.6667
Hemopexin	HPX	P02790	52	33	4
Isoform 2 of Succinate-semialdehyde dehydrogenase, mitochondrial	ALDH5A1	P51649-2	59	33	22
Monocarboxylate transporter 1	SLC16A1	P53985	54	33	26.6667
Nuclear pore glycoprotein p62	NUP62	P37198	53	33	28
Proteasome subunit beta type-5	PSMB5	P28074	28	33	39.3333
Isoform 3 of Proteasome subunit alpha type-7-like	PSMA8	Q8TAA3-5	28	33.3333	32.6667
Proteasome subunit alpha type-6	PSMA6	P60900	27	33.3333	35.3333
Transmembrane protein 190	TMEM190	Q8WZ59	19	33.3333	35.6667
Proteasome subunit alpha type-2	PSMA2	P25787	26	33.3333	37
Stomatin-like protein 2, mitochondrial	STOML2	Q9UJZ1	39	33.6667	18.3333
L-lactate dehydrogenase A chain	LDHA	P00338	37	33.6667	35
Transmembrane emp24 domain-containing protein 9	TMED9	Q9BVK6	27	33.6667	42.6667
Mitochondrial thiamine pyrophosphate carrier	SLC25A19	Q9HC21	36	34	20
Isoaspartyl peptidase/L-asparaginase	ASRGL1	Q7L266	32	34	30.3333
Synaptojanin-2-binding protein	SYNJ2BP	P57105	16	34.3333	39.3333
Isoform 2 of Testis-expressed protein 101	TEX101	Q9BY14-2	29	34.3333	42.3333
Dolichyl-diphosphooligosaccharide--protein glycosyltransferase subunit STT3A	STT3A	P46977	81	34.6667	36
Sodium/potassium-transporting ATPase subunit beta-3	ATP1B3	P54709	32	34.6667	37.6667
Isoform 4 of Nitrilase homolog 1	NIT1	Q86X76-3	40	34.6667	40.3333
Disintegrin and metalloproteinase domain-containing protein 32	ADAM32	Q8TC27	88	34.6667	52
Histone H2B type 1-A	HIST1H2BA	Q96A08	14	35	37
Izumo sperm-egg fusion protein 3	IZUMO3	Q5VZ72	28	35.3333	33
DNA damage-binding protein 1	DDB1	Q16531	127	35.3333	36
Isoform 3 of Endoplasmic reticulum-Golgi intermediate compartment protein 3	ERGIC3	Q9Y282-3	44	35.3333	42.6667
Transmembrane emp24 domain-containing protein 7	TMED7	Q9Y3B3	25	35.3333	47.3333
NADPH--cytochrome P450 reductase	POR	P16435	77	35.3333	55.6667
EF-hand calcium-binding domain-containing protein 14	EFCAB14	O75071	55	35.6667	39.6667
Proteasome subunit beta type-1	PSMB1	P20618	26	36	35.6667
T-complex protein 1 subunit gamma	CCT3	P49368	61	36.3333	37
Isoform 2 of DnaJ homolog subfamily A member 4	DNAJA4	Q8WW22-2	48	36.6667	25.6667
Myosin-9	MYH9	P35579	227	36.6667	68.6667
Proteasome subunit beta type-7	PSMB7	Q99436	30	37	31.3333
Isoform 3 of Calcium-binding tyrosine phosphorylation-regulated protein	CABYR	O75952-3	41	37	38.6667
Disintegrin and metalloproteinase domain-containing protein 29	ADAM29	Q9UKF5	93	37	39
Endoplasmic reticulum resident protein 44	ERP44	Q9BS26	47	37	50.3333
Sphingomyelin phosphodiesterase 4	SMPD4	Q9NXE4	93	37.3333	27.6667
Transmembrane protein 126A	TMEM126A	Q9H061	22	37.3333	35.6667
Transmembrane protein 205	TMEM205	Q6UW68	21	37.3333	38
Isoform 2 of Ecto-ADP-ribosyltransferase 3	ART3	Q13508-3	43	37.3333	40.6667
Aspartate aminotransferase, cytoplasmic	GOT1	P17174	46	37.6667	42.6667
MICOS complex subunit MIC26	APOO	Q9BUR5	22	38	32.3333
Cytochrome c oxidase subunit 5B, mitochondrial	COX5B	P10606	14	38	38.6667
ADP/ATP translocase 2	SLC25A5	P05141	33	38.3333	27.3333
Copper homeostasis protein cutC homolog	CUTC	Q9NTM9	29	38.3333	36.6667
Cilia- and flagella-associated protein 20	CFAP20	Q9Y6A4	23	38.3333	51.3333
Inorganic pyrophosphatase 2, mitochondrial	PPA2	Q9H2U2	38	38.6667	37.3333
Heat shock protein HSP 90-beta	HSP90AB1	P08238	83	38.6667	43.3333
Proteasome subunit alpha type-5	PSMA5	P28066	26	38.6667	47.3333
DnaJ homolog subfamily B member 13	DNAJB13	P59910	36	39	56.3333
Heat shock 70 kDa protein 1B	HSPA1B	P0DMV9	70	39.3333	18
Isoform 2 of Receptor expression-enhancing protein 6	REEP6	Q96HR9-2	21	39.3333	36.3333
Choline dehydrogenase, mitochondrial	CHDH	Q8NE62	65	39.6667	20.6667
Isoform Beta of Disintegrin and metalloproteinase domain-containing protein 30	ADAM30	Q9UKF2-2	88	39.6667	36.3333
3-hydroxyisobutyryl-CoA hydrolase, mitochondrial	HIBCH	Q6NVY1	43	39.6667	40.3333
Ropporin-1B	ROPN1B	Q9BZX4	24	40.3333	28.6667
Prohibitin-2	PHB2	Q99623	33	40.3333	31.3333
T-complex protein 1 subunit alpha	TCP1	P17987	60	40.3333	32.6667
6-phosphogluconate dehydrogenase, decarboxylating	PGD	P52209	53	40.3333	42.6667
Phospholipid hydroperoxide glutathione peroxidase, mitochondrial	GPX4	P36969	22	40.3333	42.6667
Transmembrane emp24 domain-containing protein 2	TMED2	Q15363	23	40.6667	48
NADH dehydrogenase [ubiquinone] 1 alpha subcomplex subunit 9, mitochondrial	NDUFA9	Q16795	43	40.6667	51.3333
Isoform 2 of Nardilysin	NRDC	O43847-2	139	41	46.6667
Heat shock protein 75 kDa, mitochondrial	TRAP1	Q12931	80	41.3333	13.3333
Cleft lip and palate transmembrane protein 1	CLPTM1	O96005	76	41.3333	19
Heat shock 70 kDa protein 4L	HSPA4L	O95757	95	41.3333	22.3333
Tricarboxylate transport protein, mitochondrial	SLC25A1	P53007	34	41.3333	43.3333
Erythrocyte band 7 integral membrane protein	STOM	P27105	32	42	19.3333
Izumo sperm-egg fusion protein 2	IZUMO2	Q6UXV1	25	42	44.6667
Isoform 2 of Armadillo repeat-containing protein 12	ARMC12	Q5T9G4-2	41	42.3333	38
Proteasome activator complex subunit 4	PSME4	Q14997	211	42.3333	45.6667
Mitochondrial carnitine/acylcarnitine carrier protein	SLC25A20	O43772	33	42.6667	23.3333
Kelch-like protein 10	KLHL10	Q6JEL2	69	42.6667	23.6667
Gamma-glutamyl hydrolase	GGH	Q92820	36	42.6667	34.3333
Isoform 2 of Calcium-binding mitochondrial carrier protein Aralar2	SLC25A13	Q9UJS0-2	74	43.3333	20.3333
Mitochondrial proton/calcium exchanger protein	LETM1	O95202	83	43.3333	36.3333
Nucleoporin p54	NUP54	Q7Z3B4	55	43.3333	41.6667
Exportin-7	XPO7	Q9UIA9	124	43.3333	44.6667
Calmegin	CLGN	O14967	70	43.6667	30.3333
3-oxoacyl-[acyl-carrier-protein] synthase, mitochondrial	OXSM	Q9NWU1	49	43.6667	43
Transcription factor A, mitochondrial	TFAM	Q00059	29	43.6667	43.6667
Malectin	MLEC	Q14165	32	43.6667	44.3333
Isoform 2 of F-actin-capping protein subunit beta	CAPZB	P47756-2	31	43.6667	47.6667
Cytochrome b-c1 complex subunit Rieske, mitochondrial	UQCRFS1	P47985	30	43.6667	48
ADP/ATP translocase 3	SLC25A6	P12236	33	44.3333	32
ATP synthase F(0) complex subunit B1, mitochondrial	ATP5F1	P24539	29	44.3333	39.3333
T-complex protein 1 subunit delta	CCT4	P50991	58	44.3333	39.6667
Enoyl-CoA delta isomerase 2, mitochondrial	ECI2	O75521	44	44.3333	41.6667
ATP synthase subunit gamma, mitochondrial	ATP5C1	P36542	33	44.3333	48
Isoform 2 of L-amino-acid oxidase	IL4I1	Q96RQ9-2	65	45.3333	27
Peroxiredoxin-4	PRDX4	Q13162	31	45.3333	44.6667
Dipeptidyl peptidase 4	DPP4	P27487	88	45.3333	72.3333
Complement component 1 Q subcomponent-binding protein, mitochondrial	C1QBP	Q07021	31	46.3333	48.6667
NADH dehydrogenase [ubiquinone] iron-sulfur protein 3, mitochondrial	NDUFS3	O75489	30	46.3333	63.3333
Sperm-associated antigen 6	SPAG6	O75602	55	47	37
Growth hormone-inducible transmembrane protein	GHITM	Q9H3K2	37	47	47.3333
Isoform 2 of Choline transporter-like protein 5	SLC44A5	Q8NCS7-2	82	47	53
NADH-cytochrome b5 reductase 3	CYB5R3	P00387	34	47	55.3333
Signal peptidase complex catalytic subunit SEC11A	SEC11A	P67812	21	47	56
Valine--tRNA ligase	VARS	P26640	140	47.3333	23.3333
Polyribonucleotide nucleotidyltransferase 1, mitochondrial	PNPT1	Q8TCS8	86	47.3333	31.6667
Sperm protein associated with the nucleus on the X chromosome A	SPANXA1	Q9NS26	11	47.3333	40.3333
Serine/threonine-protein phosphatase with EF-hands 1	PPEF1	O14829	76	48.3333	31.6667
Neprilysin	MME	P08473	86	48.6667	51
Long-chain-fatty-acid--CoA ligase 3	ACSL3	O95573	80	48.6667	52
26S proteasome non-ATPase regulatory subunit 1	PSMD1	Q99460	106	48.6667	53.6667
Apoptosis-inducing factor 1, mitochondrial	AIFM1	O95831	67	49	44.6667
Isoform Gamma-2 of Serine/threonine-protein phosphatase PP1-gamma catalytic subunit	PPP1CC	P36873-2	39	49	72.3333
Mitochondrial-processing peptidase subunit alpha	PMPCA	Q10713	58	49.6667	45
Beta-galactosidase-1-like protein	GLB1L	Q6UWU2	74	49.6667	55
Dynein light chain 2, cytoplasmic	DYNLL2	Q96FJ2	10	49.6667	57
Protein NipSnap homolog 3A	NIPSNAP3A	Q9UFN0	28	49.6667	70.3333
Importin subunit alpha-1	KPNA2	P52292	58	50	31.3333
Superoxide dismutase [Mn], mitochondrial	SOD2	P04179	25	50	50.3333
Radial spoke head 1 homolog	RSPH1	Q8WYR4	35	50	71.3333
Nodal modulator 2	NOMO2	Q5JPE7	139	50.6667	36.3333
Glucose-6-phosphate isomerase	GPI	P06744	63	50.6667	63
Importin-5	IPO5	O00410	124	50.6667	74
Isoform 2 of Vesicle-associated membrane protein-associated protein A	VAPA	Q9P0L0-2	33	51	39.3333
Zona pellucida-binding protein 2	ZPBP2	Q6X784	39	51	52
Heat shock cognate 71 kDa protein	HSPA8	P11142	71	51.3333	53.3333
T-complex protein 1 subunit theta	CCT8	P50990	60	52	39.3333
NADH dehydrogenase [ubiquinone] iron-sulfur protein 2, mitochondrial	NDUFS2	O75306	53	53	59.6667
Haptoglobin	HP	P00738	45	53.3333	13
Fumarylacetoacetate hydrolase domain-containing protein 2A	FAHD2A	Q96GK7	35	53.3333	68
Thioredoxin-related transmembrane protein 4	TMX4	Q9H1E5	39	53.6667	59
Isocitrate dehydrogenase [NAD] subunit alpha, mitochondrial	IDH3A	P50213	40	54	61
Atlastin-3	ATL3	Q6DD88	61	54.3333	36.6667
Glycerol kinase 3	GK3P	Q14409	61	54.3333	52.6667
Isoform 2 of NADH dehydrogenase [ubiquinone] flavoprotein 1, mitochondrial	NDUFV1	P49821-2	50	54.3333	63.6667
Cytochrome c oxidase subunit 5A, mitochondrial	COX5A	P20674	17	55	55
Sperm acrosome membrane-associated protein 3	SPACA3	Q8IXA5	23	55.6667	48.6667
Sperm protein associated with the nucleus on the X chromosome B1	SPANXB1	Q9NS25	12	55.6667	60.6667
Isoform 10 of Acrosomal protein SP-10	ACRV1	P26436-10	14	56	30.6667
Cysteine desulfurase, mitochondrial	NFS1	Q9Y697	50	56	42.6667
Mitochondrial pyruvate carrier 2	MPC2	O95563	14	56	63
Plasma serine protease inhibitor	SERPINA5	P05154	46	56.3333	37.3333
Isoform 2 of Sodium/potassium-transporting ATPase subunit alpha-3	ATP1A3	P13637-2	113	56.6667	34.3333
Actin-related protein T2	ACTRT2	Q8TDY3	42	57	66.6667
14-3-3 protein zeta/delta	YWHAZ	P63104	28	57.6667	68.3333
Peroxiredoxin-5, mitochondrial	PRDX5	P30044	22	58.3333	43
Electron transfer flavoprotein subunit beta	ETFB	P38117	28	58.6667	65.6667
Dynein heavy chain 6, axonemal	DNAH6	Q9C0G6	476	59	42.3333
Isovaleryl-CoA dehydrogenase, mitochondrial	IVD	P26440	46	59	63.6667
Isoform 2 of Mitochondrial dicarboxylate carrier	SLC25A10	Q9UBX3-2	32	59.6667	46.6667
Adenylate kinase 9	AK9	Q5TCS8	221	59.6667	70.6667
Isoform 2 of Fructose-bisphosphate aldolase A	ALDOA	P04075-2	45	59.6667	74.3333
Polyubiquitin-B	UBB	P0CG47	26	59.6667	76
T-complex protein 1 subunit beta	CCT2	P78371	57	60	57.3333
ATP synthase subunit d, mitochondrial	ATP5H	O75947	18	60.3333	25.3333
Cytochrome c oxidase subunit 4 isoform 1, mitochondrial	COX4I1	P13073	20	60.3333	56.3333
Cysteine-rich secretory protein 1	CRISP1	P54107	28	61.3333	50.6667
Importin subunit beta-1	KPNB1	Q14974	97	61.3333	70.3333
Azurocidin	AZU1	P20160	27	61.6667	41.6667
Epididymal sperm-binding protein 1	ELSPBP1	Q96BH3	26	63	67.6667
Isoform 2 of cAMP-dependent protein kinase type II-alpha regulatory subunit	PRKAR2A	P13861-2	43	64	25.3333
Isoform 4 of Uncharacterized protein KIAA1683	KIAA1683	Q9H0B3-4	147	65	60
Hydroxyacylglutathione hydrolase, mitochondrial	HAGH	Q16775	34	66	65.6667
UDP-glucose:glycoprotein glucosyltransferase 1	UGGT1	Q9NYU2	177	67	69.3333
Tripeptidyl-peptidase 2	TPP2	P29144	138	67.6667	54.6667
Isoform 5 of Protein disulfide-isomerase A6	PDIA6	Q15084-5	53	67.6667	63
Acyl-CoA dehydrogenase family member 9, mitochondrial	ACAD9	Q9H845	69	68.6667	42.6667
Deoxyguanosine kinase, mitochondrial	DGUOK	Q16854	32	69	79.6667
Thioredoxin domain-containing protein 3	NME8	Q8N427	67	70	25.6667
Aladin	AAAS	Q9NRG9	60	70	58.6667
Calmodulin-1	CALM1	P0DP23	17	70.3333	47.3333
Calcium-binding mitochondrial carrier protein Aralar1	SLC25A12	O75746	75	72	45.3333
T-complex protein 1 subunit eta	CCT7	Q99832	59	72.3333	60.3333
Glucosidase 2 subunit beta	PRKCSH	P14314	59	72.6667	58.3333
Thioredoxin reductase 2, mitochondrial	TXNRD2	Q9NNW7	57	72.6667	60.6667
Mannosyl-oligosaccharide glucosidase	MOGS	Q13724	92	73.3333	61
Solute carrier family 2, facilitated glucose transporter member 5	SLC2A5	P22732	55	73.6667	68
Nuclear pore complex protein Nup205	NUP205	Q92621	228	73.6667	68
Isoform 2 of Vacuolar protein sorting-associated protein 13A	VPS13A	Q96RL7-2	351	74.3333	37.3333
Cytochrome c oxidase subunit 2	MT-CO2	P00403	26	75	78.6667
Elongation factor 1-alpha 1	EEF1A1	P68104	50	76	78.3333
Isoform 3 of ATP synthase F(0) complex subunit C2, mitochondrial	ATP5G2	Q06055-3	16	76.3333	42
Cullin-3	CUL3	Q13618	89	76.3333	56.3333
Transmembrane emp24 domain-containing protein 10	TMED10	P49755	25	76.6667	78.3333
3-ketoacyl-CoA thiolase, mitochondrial	ACAA2	P42765	42	77.3333	77.3333
3-hydroxyacyl-CoA dehydrogenase type-2	HSD17B10	Q99714	27	78	77.6667
Thrombospondin-1	THBS1	P07996	129	0	0.333333
40S ribosomal protein S3a	RPS3A	P61247	30	0	0.333333
Isoform 2 of Transgelin-2	TAGLN2	P37802-2	24	0	0.333333
Actin-related protein 2/3 complex subunit 4	ARPC4	P59998	20	0	0.333333
Hippocalcin-like protein 1	HPCAL1	P37235	22	0	0.333333
Acetyl-CoA acetyltransferase, cytosolic	ACAT2	Q9BWD1	41	0	0.333333
Eukaryotic translation initiation factor 3 subunit I	EIF3I	Q13347	37	0	0.333333
Delta-aminolevulinic acid dehydratase	ALAD	P13716	36	0	0.333333
Immunoglobulin heavy constant gamma 3	IGHG3	P01860	41	0	0.333333
Thioredoxin domain-containing protein 12	TXNDC12	O95881	19	0	0.333333
Transmembrane protease serine 2	TMPRSS2	O15393	54	0	0.333333
Peptidyl-prolyl cis-trans isomerase FKBP11	FKBP11	Q9NYL4	22	0	0.333333
40S ribosomal protein S14	RPS14	P62263	16	0	0.333333
Transmembrane protein 87A	TMEM87A	Q8NBN3	63	0	0.333333
Isoform 2 of Importin-4	IPO4	Q8TEX9-2	119	0	0.333333
Peroxisomal acyl-coenzyme A oxidase 1	ACOX1	Q15067	74	0	0.333333
Ras-related protein Rab-5A	RAB5A	P20339	24	0	0.333333
Isoform Non-brain of Clathrin light chain A	CLTA	P09496-2	24	0	0.333333
Isoform 2 of Protein transport protein Sec31A	SEC31A	O94979-2	132	0	0.333333
Alpha-N-acetylgalactosaminidase	NAGA	P17050	47	0	0.333333
DnaJ homolog subfamily C member 10	DNAJC10	Q8IXB1	91	0	0.333333
NADH dehydrogenase (ubiquinone) complex I, assembly factor 6	NDUFAF6	Q330K2	38	0	0.333333
Sulfate transporter	SLC26A2	P50443	82	0	0.333333
Transferrin receptor protein 1	TFRC	P02786	85	0	0.333333
Glyoxalase domain-containing protein 4	GLOD4	Q9HC38	35	0	0.333333
Selenoprotein P	SELENOP	P49908	43	0	0.333333
Isoform 2 of Neutral cholesterol ester hydrolase 1	NCEH1	Q6PIU2-2	47	0	0.333333
NADH dehydrogenase [ubiquinone] flavoprotein 3, mitochondrial	NDUFV3	P56181	12	0	0.333333
DDRGK domain-containing protein 1	DDRGK1	Q96HY6	36	0	0.333333
Ankyrin-3	ANK3	Q12955	480	0	0.333333
Nicotinamide phosphoribosyltransferase	NAMPT	P43490	56	0	0.333333
Phosphatidylinositol 5-phosphate 4-kinase type-2 gamma	PIP4K2C	Q8TBX8	47	0	0.333333
Histone H2B type 1-B	HIST1H2BB	P33778	14	0	0.333333
NFU1 iron-sulfur cluster scaffold homolog, mitochondrial	NFU1	Q9UMS0	28	0	0.333333
Ubiquitin-like protein 3	UBL3	O95164	13	0	0.333333
Major vault protein	MVP	Q14764	99	0	0.333333
Protein PRRC1	PRRC1	Q96M27	47	0	0.333333
Translation initiation factor eIF-2B subunit alpha	EIF2B1	Q14232	34	0	0.333333
Nascent polypeptide-associated complex subunit alpha, muscle-specific form	NACA	E9PAV3	205	0	0.333333
Isoform 2 of ATP-binding cassette sub-family B member 7, mitochondrial	ABCB7	O75027-2	83	0	0.333333
Isoform 3 of Hsp70-binding protein 1	HSPBP1	Q9NZL4-3	45	0	0.333333
Basement membrane-specific heparan sulfate proteoglycan core protein	HSPG2	P98160	469	0	0.333333
Agouti-related protein	AGRP	O00253	14	0	0.333333
Isoform 4 of Carboxylesterase 5A	CES5A	Q6NT32-4	67	0	0.333333
Isoform 2 of E3 ubiquitin-protein ligase MYCBP2	MYCBP2	O75592-2	510	0	0.333333
Isoform 3 of Biotinidase	BTD	P43251-3	61	0	0.333333
Platelet-activating factor acetylhydrolase 2, cytoplasmic	PAFAH2	Q99487	44	0	0.333333
Coatomer subunit gamma-1	COPG1	Q9Y678	98	0	0.333333
Serine/threonine-protein phosphatase 4 catalytic subunit	PPP4C	P60510	35	0	0.333333
Zinc finger protein 462	ZNF462	Q96JM2	285	0	0.333333
Isoform 4 of Synaptotagmin-7	SYT7	O43581-4	68	0	0.333333
Arginine-glutamic acid dipeptide repeats protein	RERE	Q9P2R6	172	0	0.666667
Prolactin	PRL	P01236	26	0	0.666667
Carboxypeptidase B	CPB1	P15086	47	0	0.666667
Alpha-mannosidase 2	MAN2A1	Q16706	131	0	0.666667
Isoform 5 of Prostaglandin G/H synthase 1	PTGS1	P23219-5	72	0	0.666667
Retinol dehydrogenase 11	RDH11	Q8TC12	35	0	0.666667
ADP-ribosyl cyclase/cyclic ADP-ribose hydrolase 1	CD38	P28907	34	0	0.666667
Isoform 2 of ATP-binding cassette sub-family G member 2	ABCG2	Q9UNQ0-2	67	0	0.666667
60S ribosomal protein L8	RPL8	P62917	28	0	0.666667
60S ribosomal protein L36	RPL36	Q9Y3U8	12	0	0.666667
Bis(5'-adenosyl)-triphosphatase ENPP4	ENPP4	Q9Y6X5	52	0	0.666667
Type-1 angiotensin II receptor-associated protein	AGTRAP	Q6RW13	17	0	0.666667
Alpha-(1,6)-fucosyltransferase	FUT8	Q9BYC5	67	0	0.666667
Protein THEM6	THEM6	Q8WUY1	24	0	0.666667
Proteasomal ubiquitin receptor ADRM1	ADRM1	Q16186	42	0	0.666667
CD82 antigen	CD82	P27701	30	0	0.666667
Putative sodium-coupled neutral amino acid transporter 10	SLC38A10	Q9HBR0	120	0	0.666667
Dehydrogenase/reductase SDR family member 11	DHRS11	Q6UWP2	28	0	0.666667
Isoform 2 of Annexin A7	ANXA7	P20073-2	50	0	0.666667
Sialic acid synthase	NANS	Q9NR45	40	0	0.666667
ATP-binding cassette sub-family D member 3	ABCD3	P28288	75	0	0.666667
Leucine-rich repeat transmembrane protein FLRT1	FLRT1	Q9NZU1	71	0	0.666667
Isoform 2 of Serine/threonine-protein kinase greatwall	MASTL	Q96GX5-2	93	0	0.666667
Isoform 2 of Leucine-rich repeat and coiled-coil domain-containing protein 1	LRRCC1	Q9C099-2	118	0	0.666667
Isoform 3 of N-acetylglucosamine-6-phosphate deacetylase	AMDHD2	Q9Y303-3	64	0	0.666667
Protein FAM3D	FAM3D	Q96BQ1	25	0	0.666667
Isoform 2 of Cilia- and flagella-associated protein 45	CFAP45	Q9UL16-2	57	0	1
Methionine--tRNA ligase, cytoplasmic	MARS	P56192	101	0	1
Alpha-mannosidase 2x	MAN2A2	P49641	131	0	1
Ubiquitin carboxyl-terminal hydrolase isozyme L1	UCHL1	P09936	25	0	1
Deleted in lung and esophageal cancer protein 1	DLEC1	Q9Y238	196	0	1
Isoform 3 of E3 ubiquitin-protein ligase listerin	LTN1	O94822-3	205	0	1
GMP reductase 1	GMPR	P36959	37	0	1
60S ribosomal protein L35a	RPL35A	P18077	13	0	1
ADP-ribosylation factor 5	ARF5	P84085	21	0	1
Talin-1	TLN1	Q9Y490	270	0	1
Nuclear transport factor 2	NUTF2	P61970	14	0	1
Isoform 2 of Ribose-phosphate pyrophosphokinase 2	PRPS2	P11908-2	35	0	1
Cytochrome b5	CYB5A	P00167	15	0	1
3-beta-hydroxysteroid-Delta(8),Delta(7)-isomerase	EBP	Q15125	26	0	1
40S ribosomal protein S4, X isoform	RPS4X	P62701	30	0	1
Isoform 4 of Leukotriene A-4 hydrolase	LTA4H	P09960-4	67	0	1
Isoform 4 of C2 calcium-dependent domain-containing protein 6	C2CD6	Q53TS8-4	209	0	1
60S ribosomal protein L38	RPL38	P63173	8	0	1
Isoform 2 of Eukaryotic translation initiation factor 5A-1	EIF5A	P63241-2	20	0	1
Isoform 1 of Serum paraoxonase/arylesterase 2	PON2	Q15165-1	39	0	1
Syndecan-1	SDC1	P18827	32	0	1
Early endosome antigen 1	EEA1	Q15075	162	0	1
Coatomer subunit gamma-2	COPG2	Q9UBF2	98	0	1
Multiple coagulation factor deficiency protein 2	MCFD2	Q8NI22	16	0	1
Isoform 2 of Uncharacterized protein C1orf194	C1orf194	Q5T5A4-2	18	0	1
Plasmolipin	PLLP	Q9Y342	20	0	1
Disintegrin and metalloproteinase domain-containing protein 7	ADAM7	Q9H2U9	86	0	1
Coiled-coil domain-containing protein 7	CCDC7	Q96M83	157	0	1
Isoform 2 of Phosphatidylserine synthase 1	PTDSS1	P48651-2	38	0	1
Apolipoprotein A-II	APOA2	P02652	11	0	1
60S ribosomal protein L3	RPL3	P39023	46	0	1.33333
Calcium-binding protein 39	CAB39	Q9Y376	40	0	1.33333
Nuclear envelope phosphatase-regulatory subunit 1	CNEP1R1	Q8N9A8	14	0	1.33333
Annexin A6	ANXA6	P08133	76	0	1.33333
PRA1 family protein 3	ARL6IP5	O75915	22	0	1.33333
Transmembrane protein 262	TMEM262	E9PQX1	14	0	1.33333
Serine/threonine-protein phosphatase PP1-beta catalytic subunit	PPP1CB	P62140	37	0	1.33333
Glucosamine-6-phosphate isomerase 2	GNPDA2	Q8TDQ7	31	0	1.33333
Immunoglobulin gamma-1 heavy chain		P0DOX5	49	0	1.33333
Peptidyl-prolyl cis-trans isomerase A	PPIA	P62937	18	0	1.33333
Programmed cell death 6-interacting protein	PDCD6IP	Q8WUM4	96	0	1.33333
Sterol-4-alpha-carboxylate 3-dehydrogenase, decarboxylating	NSDHL	Q15738	42	0	1.33333
Glutamine-dependent NAD(+) synthetase	NADSYN1	Q6IA69	79	0	1.33333
Glycogen phosphorylase, brain form	PYGB	P11216	97	0	1.33333
Lysosomal acid phosphatase	ACP2	P11117	48	0	1.33333
Chloride anion exchanger	SLC26A3	P40879	85	0	1.33333
Cytoplasmic dynein 1 intermediate chain 2	DYNC1I2	Q13409	71	0	1.33333
Midkine	MDK	P21741	16	0	1.33333
DnaJ homolog subfamily A member 1	DNAJA1	P31689	45	0	1.33333
Trypsin-1	PRSS1	P07477	27	0	1.33333
Isoform 2 of Tumor suppressor candidate 3	TUSC3	Q13454-2	40	0	1.33333
Glypican-5	GPC5	P78333	64	0	1.33333
Isoform 2 of Golgi reassembly-stacking protein 2	GORASP2	Q9H8Y8-2	40	0	1.33333
Isoform 2 of Threonine--tRNA ligase, cytoplasmic	TARS	P26639-2	87	0	1.33333
Coatomer subunit beta	COPB1	P53618	107	0	1.66667
Syntaxin-5	STX5	Q13190	40	0	1.66667
Isoform 2 of Nuclear pore complex protein Nup85	NUP85	Q9BW27-2	53	0	1.66667
Isoform 2 of Eukaryotic peptide chain release factor subunit 1	ETF1	P62495-2	45	0	1.66667
Synaptosomal-associated protein 23	SNAP23	O00161	23	0	1.66667
Signal recognition particle receptor subunit alpha	SRPRA	P08240	70	0	1.66667
Isoform 4 of ER membrane protein complex subunit 1	EMC1	Q8N766-4	109	0	1.66667
Laminin subunit alpha-1	LAMA1	P25391	337	0	1.66667
40S ribosomal protein S4, Y isoform 1	RPS4Y1	P22090	29	0	2
Metalloreductase STEAP4	STEAP4	Q687X5	52	0	2
Cell division control protein 42 homolog	CDC42	P60953	21	0	2
Leucine-rich repeat-containing protein 59	LRRC59	Q96AG4	35	0	2
Thioredoxin domain-containing protein 5	TXNDC5	Q8NBS9	48	0	2
Sodium-dependent phosphate transport protein 2B	SLC34A2	O95436	76	0	2
Serpin B4	SERPINB4	P48594	45	0	2
Xaa-Pro dipeptidase	PEPD	P12955	55	0	2.33333
COP9 signalosome complex subunit 6	COPS6	Q7L5N1	36	0	2.33333
Ras-related protein Rab-27B	RAB27B	O00194	25	0	2.33333
Mucin-5B	MUC5B	Q9HC84	596	0	2.33333
Isoform 2 of Reticulocalbin-1	RCN1	Q15293-2	33	0	2.33333
A disintegrin and metalloproteinase with thrombospondin motifs 1	ADAMTS1	Q9UHI8	105	0	2.33333
Selenoprotein T	SELENOT	P62341	22	0	2.66667
Cystatin-A	CSTA	P01040	11	0	2.66667
Isoform 2 of Monoacylglycerol lipase ABHD12	ABHD12	Q8N2K0-2	46	0	3
Ubiquitin-conjugating enzyme E2 L3	UBE2L3	P68036	18	0	3
Cytochrome b561	CYB561	P49447	28	0	3
Isoform Delta 4 of Calcium/calmodulin-dependent protein kinase type II subunit delta	CAMK2D	Q13557-4	58	0	3.33333
5-oxoprolinase	OPLAH	O14841	137	0	3.33333
Retinoic acid receptor responder protein 1	RARRES1	P49788	33	0	3.66667
Histidine-rich glycoprotein	HRG	P04196	60	0	3.66667
Growth arrest-specific protein 8	GAS8	O95995	56	0	4.33333
Bifunctional epoxide hydrolase 2	EPHX2	P34913	63	0	4.33333
Coatomer subunit alpha	COPA	P53621	138	0	4.66667
Serpin B3	SERPINB3	P29508	45	0	5
Prostaglandin G/H synthase 2	PTGS2	P35354	69	0	5
Very-long-chain 3-oxoacyl-CoA reductase	HSD17B12	Q53GQ0	34	0	6.33333
Prostate stem cell antigen	PSCA	O43653	13	0	6.66667
Signal peptidase complex catalytic subunit SEC11C	SEC11C	Q9BY50	22	0	7.33333
Myosin-4	MYH4	Q9Y623	223	0	7.66667
Apolipoprotein A-IV	APOA4	P06727	45	0	7.66667
Filamin-A	FLNA	P21333	281	0.333333	0
Ras-related protein Rab-8A	RAB8A	P61006	24	0.333333	0
Endonuclease domain-containing 1 protein	ENDOD1	O94919	55	0.333333	0
Isoform 4 of Nesprin-1	SYNE1	Q8NF91-4	1005	0.333333	0
Nucleolin	NCL	P19338	77	0.333333	0
Ras-related protein Rab-5B	RAB5B	P61020	24	0.333333	0
Ras-related protein Rab-4B	RAB4B	P61018	24	0.333333	0
Inositol-3-phosphate synthase 1	ISYNA1	Q9NPH2	61	0.333333	0
Isoform 4 of Tubulin-specific chaperone D	TBCD	Q9BTW9-4	139	0.333333	0
Isoform 4 of Protein ABHD11	ABHD11	Q8NFV4-4	34	0.333333	0
Ubiquitin-conjugating enzyme E2 N	UBE2N	P61088	17	0.333333	0
Cubilin	CUBN	O60494	399	0.333333	0
Isoform 4 of C-Jun-amino-terminal kinase-interacting protein 4	SPAG9	O60271-4	145	0.333333	0
Microtubule-actin cross-linking factor 1, isoforms 1/2/3/5	MACF1	Q9UPN3	838	0.333333	0
Isoform 5 of Centriolin	CNTRL	Q7Z7A1-5	268	0.333333	0
40S ribosomal protein S6	RPS6	P62753	29	0.333333	0
Gamma-glutamylcyclotransferase	GGCT	O75223	21	0.333333	0
Isoform 2 of Palmitoyltransferase ZDHHC3	ZDHHC3	Q9NYG2-2	37	0.333333	0
Tubulin beta chain	TUBB	P07437	50	0.333333	0
Centrosomal protein of 290 kDa	CEP290	O15078	290	0.333333	0
Isoform 2 of WD repeat-containing protein 35	WDR35	Q9P2L0-2	132	0.333333	0
Aldehyde dehydrogenase, mitochondrial	ALDH2	P05091	56	0.333333	0
Isoform 2 of Syntenin-1	SDCBP	O00560-2	32	0.333333	0
Isoform 2 of Endoplasmic reticulum aminopeptidase 1	ERAP1	Q9NZ08-2	108	0.333333	0
Isoform 2 of AP-1 complex subunit mu-1	AP1M1	Q9BXS5-2	50	0.333333	0
Torsin-1A	TOR1A	O14656	38	0.333333	0
Microsomal triglyceride transfer protein large subunit	MTTP	P55157	99	0.333333	0
Isoform 4 of Prostaglandin E synthase 3	PTGES3	Q15185-4	16	0.333333	0
Golgi-associated plant pathogenesis-related protein 1	GLIPR2	Q9H4G4	17	0.333333	0
Isoform 2 of Ubiquitin conjugation factor E4 A	UBE4A	Q14139-2	124	0.333333	0
Isoform 2 of Utrophin	UTRN	P46939-2	395	0.333333	0
Nucleobindin-1	NUCB1	Q02818	54	0.333333	0
Sjoegren syndrome/scleroderma autoantigen 1	SSSCA1	O60232	21	0.333333	0
Transducin-like enhancer protein 4	TLE4	Q04727	84	0.333333	0
Brefeldin A-inhibited guanine nucleotide-exchange protein 2	ARFGEF2	Q9Y6D5	202	0.333333	0
Isoform 2 of Plasma protease C1 inhibitor	SERPING1	P05155-2	50	0.333333	0
Histone H2A type 1-D	HIST1H2AD	P20671	14	0.333333	0
Centrosomal protein of 76 kDa	CEP76	Q8TAP6	74	0.333333	0
Unconventional myosin-VI	MYO6	Q9UM54	150	0.333333	0
Isoform 2 of Protein SET	SET	Q01105-2	32	0.333333	0
Isoform 2 of 40S ribosomal protein S20	RPS20	P60866-2	16	0.333333	0
Torsin-2A	TOR2A	Q5JU69	36	0.333333	0
Mitochondrial intermembrane space import and assembly protein 40	CHCHD4	Q8N4Q1	16	0.333333	0
Sjoegren syndrome nuclear autoantigen 1	SSNA1	O43805	14	0.333333	0
Peptidoglycan recognition protein 1	PGLYRP1	O75594	22	0.333333	0
Propionyl-CoA carboxylase alpha chain, mitochondrial	PCCA	P05165	80	0.333333	0
Eukaryotic translation initiation factor 2 subunit 3	EIF2S3	P41091	51	0.333333	0
Structural maintenance of chromosomes flexible hinge domain-containing protein 1	SMCHD1	A6NHR9	226	0.333333	0
Cathepsin S	CTSS	P25774	37	0.333333	0
Uncharacterized protein C6orf229	C6orf229	H3BNL8	27	0.333333	0
GTP-binding protein Rit2	RIT2	Q99578	25	0.333333	0
Threonine--tRNA ligase, mitochondrial	TARS2	Q9BW92	81	0.333333	0
Liprin-alpha-1	PPFIA1	Q13136	136	0.333333	0
Alpha-galactosidase A	GLA	P06280	49	0.333333	0
Tyrosine-protein phosphatase non-receptor type substrate 1	SIRPA	P78324	55	0.333333	0
V-type proton ATPase subunit S1	ATP6AP1	Q15904	52	0.333333	0
Trinucleotide repeat-containing gene 18 protein	TNRC18	O15417	315	0.333333	0
Ubiquitin-associated domain-containing protein 2	UBAC2	Q8NBM4	39	0.333333	0
Isoform 2 of Ephrin type-A receptor 4	EPHA4	P54764-2	105	0.333333	0
Serine/threonine-protein kinase STK11	STK11	Q15831	49	0.333333	0
Isoform 2 of Carboxypeptidase A4	CPA4	Q9UI42-2	44	0.333333	0
Arfaptin-1	ARFIP1	P53367	42	0.333333	0.333333
F-box only protein 50	NCCRP1	Q6ZVX7	31	0.333333	0.333333
Isoform 2 of E3 ubiquitin-protein ligase HUWE1	HUWE1	Q7Z6Z7-2	480	0.333333	0.333333
Translationally-controlled tumor protein	TPT1	P13693	20	0.333333	0.333333
Membrane protein FAM174A	FAM174A	Q8TBP5	20	0.333333	0.333333
Isoform 3 of Nuclear receptor corepressor 2	NCOR2	Q9Y618-3	274	0.333333	0.333333
Spectrin beta chain, non-erythrocytic 1	SPTBN1	Q01082	275	0.333333	0.333333
Testis-specific serine kinase substrate	TSKS	Q9UJT2	65	0.333333	0.333333
Isoform 5 of InaD-like protein	PATJ	Q8NI35-5	125	0.333333	0.333333
Ubiquitin-conjugating enzyme E2 D3	UBE2D3	P61077	17	0.333333	0.333333
Isoform 2 of Serine/threonine-protein phosphatase 2B catalytic subunit alpha isoform	PPP3CA	Q08209-2	58	0.333333	0.333333
Mitoferrin-1	SLC25A37	Q9NYZ2	37	0.333333	0.333333
UPF0587 protein C1orf123	C1orf123	Q9NWV4	18	0.333333	0.333333
ATP synthase subunit epsilon, mitochondrial	ATP5E	P56381	6	0.333333	0.333333
Glycosyltransferase 8 domain-containing protein 1	GLT8D1	Q68CQ7	42	0.333333	0.333333
ADP-ribosylation factor 6	ARF6	P62330	20	0.333333	0.333333
Protein disulfide-isomerase TMX3	TMX3	Q96JJ7	52	0.333333	0.666667
Phosphoglucomutase-1	PGM1	P36871	61	0.333333	0.666667
Glutaredoxin-3	GLRX3	O76003	37	0.333333	0.666667
40S ribosomal protein S26	RPS26	P62854	13	0.333333	0.666667
Transmembrane protein 191C	TMEM191C	A6NGB0	39	0.333333	0.666667
Serine/threonine-protein phosphatase 6 regulatory ankyrin repeat subunit A	ANKRD28	O15084	113	0.333333	0.666667
Isoform 2 of Heterogeneous nuclear ribonucleoprotein M	HNRNPM	P52272-2	74	0.333333	0.666667
DCN1-like protein 1	DCUN1D1	Q96GG9	30	0.333333	0.666667
Methyl-CpG-binding domain protein 4	MBD4	O95243	66	0.333333	1
60S ribosomal protein L35	RPL35	P42766	15	0.333333	1
60S ribosomal protein L23	RPL23	P62829	15	0.333333	1
Carboxypeptidase A5	CPA5	Q8WXQ8	49	0.333333	1
Isoform Short of Ubiquitin carboxyl-terminal hydrolase 5	USP5	P45974-2	93	0.333333	1
Isoform 2 of Eukaryotic translation initiation factor 3 subunit K	EIF3K	Q9UBQ5-2	24	0.333333	1
60S ribosomal protein L21	RPL21	P46778	19	0.333333	1
Eukaryotic translation initiation factor 3 subunit M	EIF3M	Q7L2H7	43	0.333333	1
Skin-specific protein 32	XP32	Q5T750	26	0.333333	1
Galectin-7	LGALS7	P47929	15	0.333333	1
Isoform 2 of Lactoylglutathione lyase	GLO1	Q04760-2	19	0.333333	1.33333
Thioredoxin-like protein 1	TXNL1	O43396	32	0.333333	1.33333
60S ribosomal protein L27	RPL27	P61353	16	0.333333	1.33333
UV excision repair protein RAD23 homolog B	RAD23B	P54727	43	0.333333	1.33333
Mitochondrial import inner membrane translocase subunit Tim10	TIMM10	P62072	10	0.333333	1.33333
Dynein regulatory complex protein 1	DRC1	Q96MC2	87	0.333333	1.33333
Secretory carrier-associated membrane protein 1	SCAMP1	O15126	38	0.333333	1.66667
Peptidyl-prolyl cis-trans isomerase FKBP4	FKBP4	Q02790	52	0.333333	1.66667
60S ribosomal protein L7	RPL7	P18124	29	0.333333	1.66667
Isoform 1 of Protein POF1B	POF1B	Q8WVV4-1	69	0.333333	1.66667
F-actin-capping protein subunit alpha-2	CAPZA2	P47755	33	0.333333	2
Isoform 2 of Translocating chain-associated membrane protein 1	TRAM1	Q15629-2	40	0.333333	2
Mitochondrial pyruvate carrier 1	MPC1	Q9Y5U8	12	0.333333	2
Solute carrier family 12 member 6	SLC12A6	Q9UHW9	128	0.333333	2
Calpain-1 catalytic subunit	CAPN1	P07384	82	0.333333	2.33333
Cytosolic purine 5'-nucleotidase	NT5C2	P49902	65	0.333333	2.33333
Reticulon-4-interacting protein 1, mitochondrial	RTN4IP1	Q8WWV3	44	0.333333	2.33333
60S ribosomal protein L4	RPL4	P36578	48	0.333333	3
Prostaglandin E synthase	PTGES	O14684	17	0.333333	3
Glutathione S-transferase Mu 1	GSTM1	P09488	26	0.333333	4.33333
Isoform 2 of Fibulin-2	FBLN2	P98095-2	132	0.333333	4.33333
Acyl-CoA-binding protein	DBI	P07108	10	0.666667	0
Isoform CYP4F3B of Docosahexaenoic acid omega-hydroxylase CYP4F3	CYP4F3	Q08477-2	60	0.666667	0
Sperm-associated antigen 17	SPAG17	Q6Q759	252	0.666667	0
Polymeric immunoglobulin receptor	PIGR	P01833	83	0.666667	0
Dynactin subunit 3	DCTN3	O75935	21	0.666667	0
Protein canopy homolog 3	CNPY3	Q9BT09	31	0.666667	0
28S ribosomal protein S36, mitochondrial	MRPS36	P82909	11	0.666667	0
Signal peptide peptidase-like 2C	SPPL2C	Q8IUH8	75	0.666667	0
ATP-dependent Clp protease proteolytic subunit, mitochondrial	CLPP	Q16740	30	0.666667	0
Calcineurin B homologous protein 1	CHP1	Q99653	22	0.666667	0
Isoform TGN46 of Trans-Golgi network integral membrane protein 2	TGOLN2	O43493-2	46	0.666667	0
Glutamine--tRNA ligase	QARS	P47897	88	0.666667	0
Dynactin subunit 4	DCTN4	Q9UJW0	52	0.666667	0
Isoform Short of Heterogeneous nuclear ribonucleoprotein U	HNRNPU	Q00839-2	89	0.666667	0
HLA class II histocompatibility antigen, DRB1-1 beta chain	HLA-DRB1	P04229	30	0.666667	0
Tyrosine-protein phosphatase non-receptor type 23	PTPN23	Q9H3S7	179	0.666667	0
Interferon-inducible double-stranded RNA-dependent protein kinase activator A	PRKRA	O75569	34	0.666667	0
Isoform 2 of Catenin delta-2	CTNND2	Q9UQB3-2	127	0.666667	0
ADP-ribosyl cyclase/cyclic ADP-ribose hydrolase 2	BST1	Q10588	36	0.666667	0
Sec1 family domain-containing protein 1	SCFD1	Q8WVM8	72	0.666667	0
Isoform 2 of Nuclear pore complex protein Nup214	NUP214	P35658-2	213	0.666667	0
Protein MROH8	MROH8	Q9H579	55	0.666667	0
Acyl-coenzyme A thioesterase 8	ACOT8	O14734	36	0.666667	0
Isoform 2 of Surfeit locus protein 1	SURF1	Q15526-2	32	0.666667	0
Apolipoprotein C-III	APOC3	P02656	11	0.666667	0
Transmembrane protein 222	TMEM222	Q9H0R3	23	0.666667	0
Serine/threonine-protein phosphatase 2A 56 kDa regulatory subunit alpha isoform	PPP2R5A	Q15172	56	0.666667	0
Isoform 4 of Acyl-coenzyme A thioesterase 9, mitochondrial	ACOT9	Q9Y305-4	51	0.666667	0
Isoform LMW of Kininogen-1	KNG1	P01042-2	48	0.666667	0
Insulin-like peptide INSL6	INSL6	Q9Y581	25	0.666667	0
Ornithine decarboxylase antizyme 3	OAZ3	Q9UMX2	27	0.666667	0
PR domain zinc finger protein 1	PRDM1	O75626	92	0.666667	0
Myosin-14	MYH14	Q7Z406	228	0.666667	0.333333
60S ribosomal protein L24	RPL24	P83731	18	0.666667	0.333333
Leucine-rich PPR motif-containing protein, mitochondrial	LRPPRC	P42704	158	0.666667	0.333333
Uncharacterized protein C4orf32	C4orf32	Q8N8J7	15	0.666667	0.333333
Proteasome inhibitor PI31 subunit	PSMF1	Q92530	30	0.666667	0.333333
Tripeptidyl-peptidase 1	TPP1	O14773	61	0.666667	0.666667
Isoform 2 of Kynurenine/alpha-aminoadipate aminotransferase, mitochondrial	AADAT	Q8N5Z0-2	48	0.666667	0.666667
Protein-glutamine gamma-glutamyltransferase K	TGM1	P22735	90	0.666667	0.666667
40S ribosomal protein S9	RPS9	P46781	23	0.666667	0.666667
T-complex protein 1 subunit theta-like 2	CCT8L2	Q96SF2	59	0.666667	0.666667
Cytoskeleton-associated protein 4	CKAP4	Q07065	66	0.666667	0.666667
Eukaryotic translation initiation factor 3 subunit L	EIF3L	Q9Y262	67	0.666667	0.666667
Thioredoxin reductase 3	TXNRD3	Q86VQ6	71	0.666667	0.666667
Copine-3	CPNE3	O75131	60	0.666667	0.666667
Gasdermin-A	GSDMA	Q96QA5	49	0.666667	0.666667
26S proteasome non-ATPase regulatory subunit 4	PSMD4	P55036	41	0.666667	0.666667
POTE ankyrin domain family member E	POTEE	Q6S8J3	121	0.666667	0.666667
Ras-related protein Rap-2b	RAP2B	P61225	21	0.666667	0.666667
Moesin	MSN	P26038	68	0.666667	1
NAD-dependent protein deacetylase sirtuin-3, mitochondrial	SIRT3	Q9NTG7	44	0.666667	1
Haloacid dehalogenase-like hydrolase domain-containing protein 2	HDHD2	Q9H0R4	29	0.666667	1
Mitochondrial import inner membrane translocase subunit Tim17-B	TIMM17B	O60830	18	0.666667	1
60S ribosomal protein L9	RPL9	P32969	22	0.666667	1
Isoform 2 of AP-2 complex subunit beta	AP2B1	P63010-2	106	0.666667	1
Polyamine-modulated factor 1-binding protein 1	PMFBP1	Q8TBY8	119	0.666667	1
E3 ubiquitin-protein ligase MARCH5	MARCH5	Q9NX47	31	0.666667	1.33333
NADH dehydrogenase [ubiquinone] 1 beta subcomplex subunit 5, mitochondrial	NDUFB5	O43674	22	0.666667	1.33333
Isoleucine--tRNA ligase, cytoplasmic	IARS	P41252	145	0.666667	1.33333
Dihydropteridine reductase	QDPR	P09417	26	0.666667	1.33333
Isoform 2 of Tetratricopeptide repeat protein 29	TTC29	Q8NA56-2	58	0.666667	1.33333
Triokinase/FMN cyclase	TKFC	Q3LXA3	59	0.666667	1.33333
Testican-1	SPOCK1	Q08629	49	0.666667	1.66667
NADP-dependent malic enzyme	ME1	P48163	64	0.666667	1.66667
Sodium/potassium-transporting ATPase subunit beta-1	ATP1B1	P05026	35	0.666667	1.66667
Dehydrogenase/reductase SDR family member 1	DHRS1	Q96LJ7	34	0.666667	1.66667
40S ribosomal protein S10	RPS10	P46783	19	0.666667	1.66667
V-type proton ATPase subunit G 1	ATP6V1G1	O75348	14	0.666667	1.66667
Chloride intracellular channel protein 1	CLIC1	O00299	27	0.666667	2
Protein FAM234A	FAM234A	Q9H0X4	60	0.666667	2
40S ribosomal protein S2	RPS2	P15880	31	0.666667	2
GPI-anchor transamidase	PIGK	Q92643	45	0.666667	2.33333
Sialin	SLC17A5	Q9NRA2	55	0.666667	2.33333
Putative lipocalin 1-like protein 1	LCN1P1	Q5VSP4	18	0.666667	2.33333
Spermatogenesis-associated protein 31D1	SPATA31D1	Q6ZQQ2	176	0.666667	2.33333
40S ribosomal protein S7	RPS7	P62081	22	0.666667	2.66667
Myosin regulatory light chain 12B	MYL12B	O14950	20	0.666667	3
Isoform 2 of Dynein regulatory complex subunit 7	DRC7	Q8IY82-2	96	0.666667	3
COP9 signalosome complex subunit 5	COPS5	Q92905	38	0.666667	3.33333
Methylglutaconyl-CoA hydratase, mitochondrial	AUH	Q13825	36	0.666667	3.33333
Transmembrane protein 70, mitochondrial	TMEM70	Q9BUB7	29	0.666667	3.33333
Coatomer subunit epsilon	COPE	O14579	34	0.666667	3.66667
Isoform 3 of Protein transport protein Sec61 subunit alpha isoform 2	SEC61A2	Q9H9S3-3	50	0.666667	3.66667
Dipeptidase 2	DPEP2	Q9H4A9	53	0.666667	3.66667
Isoform 2 of Phospholipid-transporting ATPase IK	ATP8B3	O60423-1	148	0.666667	3.66667
UDP-glucose:glycoprotein glucosyltransferase 2	UGGT2	Q9NYU1	175	0.666667	4.66667
Matrix-remodeling-associated protein 5	MXRA5	Q9NR99	312	0.666667	5
Ly6/PLAUR domain-containing protein 4	LYPD4	Q6UWN0	27	0.666667	5.66667
Protein farnesyltransferase/geranylgeranyltransferase type-1 subunit alpha	FNTA	P49354	44	1	0
1-acyl-sn-glycerol-3-phosphate acyltransferase epsilon	AGPAT5	Q9NUQ2	42	1	0
Immunoglobulin lambda constant 2	IGLC2	P0DOY2	11	1	0
Prelamin-A/C	LMNA	P02545	74	1	0
Ras-related protein Rab-1B	RAB1B	Q9H0U4	22	1	0
N-acetylglucosamine-6-sulfatase	GNS	P15586	62	1	0
Cornifin-B	SPRR1B	P22528	10	1	0
Heterogeneous nuclear ribonucleoprotein F	HNRNPF	P52597	46	1	0
Endothelial lipase	LIPG	Q9Y5X9	57	1	0
HLA class I histocompatibility antigen, B-58 alpha chain	HLA-B	P10319	40	1	0
Ubiquitin thioesterase OTUB2	OTUB2	Q96DC9	27	1	0
SPARC-related modular calcium-binding protein 2	SMOC2	Q9H3U7	50	1	0
Isoform 2 of A-kinase anchor protein 1, mitochondrial	AKAP1	Q92667-2	63	1	0
Small VCP/p97-interacting protein	SVIP	Q8NHG7	8	1	0
Isoform 6 of Vascular non-inflammatory molecule 2	VNN2	O95498-6	53	1	0
Ferritin light chain	FTL	P02792	20	1	0
Sialidase-1	NEU1	Q99519	45	1	0
Isoform Short of Glutaryl-CoA dehydrogenase, mitochondrial	GCDH	Q92947-2	47	1	0
Ethanolaminephosphotransferase 1	SELENOI	Q9C0D9	45	1	0
Tektin-3	TEKT3	Q9BXF9	57	1	0
Kinesin-like protein KIF9	KIF9	Q9HAQ2	90	1	0
Isoform 2 of Inactive hydroxysteroid dehydrogenase-like protein 1	HSDL1	Q3SXM5-2	31	1	0
26S proteasome non-ATPase regulatory subunit 5	PSMD5	Q16401	56	1	0.333333
Isoform 2 of Eukaryotic translation initiation factor 3 subunit B	EIF3B	P55884-2	99	1	0.333333
Glutathione synthetase	GSS	P48637	52	1	0.333333
D-beta-hydroxybutyrate dehydrogenase, mitochondrial	BDH1	Q02338	38	1	0.333333
Nesprin-2	SYNE2	Q8WXH0	796	1	0.333333
Leucine zipper transcription factor-like protein 1	LZTFL1	Q9NQ48	35	1	0.333333
NLR family member X1	NLRX1	Q86UT6	108	1	0.333333
Autophagy-related protein 9A	ATG9A	Q7Z3C6	94	1	0.333333
Sphingomyelin phosphodiesterase 2	SMPD2	O60906	48	1	0.666667
Isoform 2 of Matrilin-2	MATN2	O00339-2	105	1	0.666667
Isoform 3 of Thioredoxin domain-containing protein 2	TXNDC2	Q86VQ3-3	59	1	0.666667
Isoform 2 of Large proline-rich protein BAG6	BAG6	P46379-2	119	1	0.666667
Isoform 2 of WAP four-disulfide core domain protein 2	WFDC2	Q14508-2	8	1	0.666667
Cytosolic acyl coenzyme A thioester hydrolase	ACOT7	O00154	42	1	0.666667
Peptidyl-prolyl cis-trans isomerase C	PPIC	P45877	23	1	1
Immediate early response 3-interacting protein 1	IER3IP1	Q9Y5U9	9	1	1
Inositol monophosphatase 3	IMPAD1	Q9NX62	39	1	1
Protein S100-A12	S100A12	P80511	11	1	1
Copine-1	CPNE1	Q99829	59	1	1
Ribose-5-phosphate isomerase	RPIA	P49247	33	1	1
Glucose-6-phosphatase 3	G6PC3	Q9BUM1	39	1	1
Sulfatase-modifying factor 2	SUMF2	Q8NBJ7	34	1	1.33333
Putative peptidyl-tRNA hydrolase PTRHD1	PTRHD1	Q6GMV3	16	1	1.33333
6-phosphogluconolactonase	PGLS	O95336	28	1	1.66667
Ras GTPase-activating-like protein IQGAP2	IQGAP2	Q13576	181	1	1.66667
60S ribosomal protein L15	RPL15	P61313	24	1	1.66667
Isoform 3 of Peptide-N(4)-(N-acetyl-beta-glucosaminyl)asparagine amidase	NGLY1	Q96IV0-3	64	1	1.66667
Acylglycerol kinase, mitochondrial	AGK	Q53H12	47	1	1.66667
Isoform 2 of ATPase WRNIP1	WRNIP1	Q96S55-2	69	1	1.66667
Sulfide:quinone oxidoreductase, mitochondrial	SQOR	Q9Y6N5	50	1	1.66667
NADH-ubiquinone oxidoreductase chain 2	MT-ND2	P03891	39	1	1.66667
Isoform 5 of GPI transamidase component PIG-T	PIGT	Q969N2-5	60	1	2
Growth/differentiation factor 15	GDF15	Q99988	34	1	2
Isoform 4 of Heat shock protein 105 kDa	HSPH1	Q92598-4	97	1	2
Protein transport protein Sec61 subunit beta	SEC61B	P60468	10	1	2
Kita-kyushu lung cancer antigen 1	CT83	Q5H943	13	1	2
S-adenosylmethionine mitochondrial carrier protein	SLC25A26	Q70HW3	29	1	2.33333
Isoform 2 of Optic atrophy 3 protein	OPA3	Q9H6K4-2	20	1	2.33333
Isoform 2 of EF-hand calcium-binding domain-containing protein 2	EFCAB2	Q5VUJ9-2	19	1	2.33333
Nicalin	NCLN	Q969V3	63	1	2.66667
Small proline-rich protein 2D	SPRR2D	P22532	8	1	2.66667
Proteasome assembly chaperone 1	PSMG1	O95456	33	1	3
Transmembrane emp24 domain-containing protein 3	TMED3	Q9Y3Q3	25	1	3
Probable serine carboxypeptidase CPVL	CPVL	Q9H3G5	54	1	3
Low molecular weight phosphotyrosine protein phosphatase	ACP1	P24666	18	1	3
Aspartate-rich protein 1	DRICH1	Q6PGQ1	25	1	3
m-AAA protease-interacting protein 1, mitochondrial	MAIP1	Q8WWC4	33	1	3
Outer dense fiber protein 1	ODF1	Q14990	28	1	3.33333
V-type proton ATPase subunit d 1	ATP6V0D1	P61421	40	1	3.33333
Ras GTPase-activating-like protein IQGAP1	IQGAP1	P46940	189	1	4
MICOS complex subunit MIC25	CHCHD6	Q9BRQ6	26	1	4
Presenilin-1	PSEN1	P49768	53	1	4
Disintegrin and metalloproteinase domain-containing protein 18	ADAM18	Q9Y3Q7	83	1	4
Fructose-1,6-bisphosphatase 1	FBP1	P09467	37	1	4.33333
Methylosome protein 50	WDR77	Q9BQA1	37	1	4.33333
V-type proton ATPase subunit E 2	ATP6V1E2	Q96A05	26	1	4.33333
Derlin-1	DERL1	Q9BUN8	29	1	4.33333
60S ribosomal protein L13	RPL13	P26373	24	1	5.33333
Translocation protein SEC62	SEC62	Q99442	46	1	5.66667
Homogentisate 1,2-dioxygenase	HGD	Q93099	50	1	7.33333
Eukaryotic translation initiation factor 3 subunit C	EIF3C	Q99613	105	1.33333	0
Derlin-2	DERL2	Q9GZP9	28	1.33333	0
Protein Daple	CCDC88C	Q9P219	228	1.33333	0
Protein XRP2	RP2	O75695	40	1.33333	0
HLA class I histocompatibility antigen, A-3 alpha chain	HLA-A	P04439	41	1.33333	0
5'(3')-deoxyribonucleotidase, cytosolic type	NT5C	Q8TCD5	23	1.33333	0
Syntaxin-8	STX8	Q9UNK0	27	1.33333	0
Eukaryotic translation initiation factor 3 subunit H	EIF3H	O15372	40	1.33333	0
Isoform EP2D of Sperm-associated antigen 11B	SPAG11B	Q08648-4	15	1.33333	0
ADP-ribose pyrophosphatase, mitochondrial	NUDT9	Q9BW91	39	1.33333	0
40S ribosomal protein S17	RPS17	P08708	16	1.33333	0
Cyclic GMP-AMP synthase	MB21D1	Q8N884	59	1.33333	0
Vesicle-associated membrane protein 4	VAMP4	O75379	16	1.33333	0
RNA-binding motif protein, X-linked-like-2	RBMXL2	O75526	43	1.33333	0
Melanoma inhibitory activity protein 3	MIA3	Q5JRA6	214	1.33333	0
M-phase phosphoprotein 9	MPHOSPH9	Q99550	133	1.33333	0
Isoform 2 of Procollagen-lysine,2-oxoglutarate 5-dioxygenase 1	PLOD1	Q02809-2	88	1.33333	0
Nuclear pore complex protein Nup88	NUP88	Q99567	84	1.33333	0
Leucine-rich repeat and guanylate kinase domain-containing protein	LRGUK	Q96M69	94	1.33333	0
DnaJ homolog subfamily C member 9	DNAJC9	Q8WXX5	30	1.33333	0
Polymerase delta-interacting protein 2	POLDIP2	Q9Y2S7	42	1.33333	0
Bax inhibitor 1	TMBIM6	P55061	27	1.33333	0.333333
Protein Mpv17	MPV17	P39210	20	1.33333	0.333333
Thioredoxin, mitochondrial	TXN2	Q99757	18	1.33333	0.333333
Probable 2-oxoglutarate dehydrogenase E1 component DHKTD1, mitochondrial	DHTKD1	Q96HY7	103	1.33333	0.333333
Ubiquitin carboxyl-terminal hydrolase isozyme L3	UCHL3	P15374	26	1.33333	0.333333
Ras-related protein Rab-8B	RAB8B	Q92930	24	1.33333	0.333333
Ankyrin repeat domain-containing protein 45	ANKRD45	Q5TZF3	32	1.33333	0.666667
Vesicle-associated membrane protein-associated protein B/C	VAPB	O95292	27	1.33333	0.666667
Major facilitator superfamily domain-containing protein 10	MFSD10	Q14728	48	1.33333	0.666667
Mitochondrial import receptor subunit TOM34	TOMM34	Q15785	35	1.33333	0.666667
72 kDa type IV collagenase	MMP2	P08253	74	1.33333	0.666667
Platelet-activating factor acetylhydrolase IB subunit alpha	PAFAH1B1	P43034	47	1.33333	0.666667
Ubiquitin carboxyl-terminal hydrolase 14	USP14	P54578	56	1.33333	1
Mitochondrial folate transporter/carrier	SLC25A32	Q9H2D1	35	1.33333	1
Isoform 2 of ATP-dependent (S)-NAD(P)H-hydrate dehydratase	NAXD	Q8IW45-2	41	1.33333	1
Arachidonate 5-lipoxygenase	ALOX5	P09917	78	1.33333	1
Protein disulfide-isomerase-like protein of the testis	PDILT	Q8N807	67	1.33333	1
Transthyretin	TTR	P02766	16	1.33333	1.33333
Mitochondrial inner membrane protease subunit 2	IMMP2L	Q96T52	20	1.33333	1.33333
Protein SEC13 homolog	SEC13	P55735	36	1.33333	1.33333
X-ray repair cross-complementing protein 5	XRCC5	P13010	83	1.33333	1.66667
Actin-related protein 3	ACTR3	P61158	47	1.33333	1.66667
Vesicle transport through interaction with t-SNAREs homolog 1B	VTI1B	Q9UEU0	27	1.33333	1.66667
Protein RFT1 homolog	RFT1	Q96AA3	60	1.33333	1.66667
Isoform 2 of Cytosolic 5'-nucleotidase 1B	NT5C1B	Q96P26-2	62	1.33333	1.66667
Cathepsin G	CTSG	P08311	29	1.33333	1.66667
Mitochondrial chaperone BCS1	BCS1L	Mitochondrial chaperone BCS1	48	1.33333	1.66667
ADP-ribosylation factor-like protein 1	ARL1	P40616	20	1.33333	1.66667
Tetraspanin-8	TSPAN8	P19075	26	1.33333	2
Aspartate--tRNA ligase, cytoplasmic	DARS	P14868	57	1.33333	2
Protein HIDE1	HIDE1	A8MVS5	25	1.33333	2
Isoform 2 of Protein BRICK1	BRK1	Q8WUW1-2	12	1.33333	2
Calcineurin subunit B type 2	PPP3R2	Q96LZ3	20	1.33333	2.33333
Zinc transporter 3	SLC30A3	Q99726	42	1.33333	2.33333
Caspase-14	CASP14	P31944	28	1.33333	2.33333
Enolase 4	ENO4	A6NNW6	69	1.33333	2.33333
Nucleoporin NUP53	NUP35	Q8NFH5	35	1.33333	2.66667
40S ribosomal protein S13	RPS13	P62277	17	1.33333	2.66667
HD domain-containing protein 2	HDDC2	Q7Z4H3	23	1.33333	2.66667
Dol-P-Man:Man(7)GlcNAc(2)-PP-Dol alpha-1,6-mannosyltransferase	ALG12	Q9BV10	55	1.33333	2.66667
Isoform 2 of Macrophage-capping protein	CAPG	P40121-2	37	1.33333	3
Endoplasmic reticulum-Golgi intermediate compartment protein 1	ERGIC1	Q969X5	33	1.33333	3
Protein FAM3C	FAM3C	Q92520	25	1.33333	3
Alpha-lactalbumin	LALBA	P00709	16	1.33333	3
SPRY domain-containing protein 4	SPRYD4	Q8WW59	23	1.33333	3.33333
Isoform 2 of Serine/threonine-protein phosphatase 4 regulatory subunit 1	PPP4R1	Q8TF05-2	105	1.33333	3.33333
Fatty aldehyde dehydrogenase	ALDH3A2	P51648	55	1.33333	3.33333
Lysozyme-like protein 2	LYZL2	Q7Z4W2	17	1.33333	3.33333
Proteasome activator complex subunit 1	PSME1	Q06323	29	1.33333	3.66667
60S ribosomal protein L14	RPL14	P50914	23	1.33333	3.66667
AP-1 complex subunit gamma-1	AP1G1	O43747	91	1.33333	3.66667
Isoform 3 of Phospholipid scramblase 2	PLSCR2	Q9NRY7-3	33	1.33333	3.66667
Nucleosome assembly protein 1-like 1	NAP1L1	P55209	45	1.33333	4
Choline transporter-like protein 4	SLC44A4	Q53GD3	79	1.33333	4.33333
60S ribosomal protein L11	RPL11	P62913	20	1.33333	4.33333
SLC35A4 upstream open reading frame protein	SLC35A4	L0R6Q1	11	1.33333	5
60S ribosomal protein L18	RPL18	Q07020	22	1.33333	5.66667
60S ribosomal protein L5	RPL5	P46777	34	1.33333	7
Isoform 4 of Four and a half LIM domains protein 1	FHL1	Q13642-4	35	1.33333	7.66667
Rab-like protein 3	RABL3	Q5HYI8	26	1.66667	0
Isoform 3 of Coronin-7	CORO7	P57737-3	114	1.66667	0
Ribonuclease inhibitor	RNH1	P13489	50	1.66667	0
HLA class I histocompatibility antigen, B-50 alpha chain	HLA-B	P30488	41	1.66667	0
Low affinity immunoglobulin gamma Fc region receptor III-B	FCGR3B	O75015	26	1.66667	0
Syntaxin-binding protein 2	STXBP2	Q15833	66	1.66667	0
Perilipin-3	PLIN3	O60664	47	1.66667	0
Hemoglobin subunit beta	HBB	P68871	16	1.66667	0
Isoform 1 of Syntaxin-2	STX2	P32856-2	33	1.66667	0
Protein-9	OS9	Q13438	76	1.66667	0
Isoform 2 of Amiloride-sensitive amine oxidase [copper-containing]	AOC1	P19801-2	87	1.66667	0
Non-secretory ribonuclease	RNASE2	P10153	18	1.66667	0
Mitochondrial import inner membrane translocase subunit Tim23	TIMM23	O14925	22	1.66667	0.333333
Isoform 2 of Coiled-coil domain-containing protein 116	CCDC116	Q8IYX3-2	68	1.66667	0.333333
Lamin-B receptor	LBR	Q14739	71	1.66667	0.333333
WD repeat-containing protein 61	WDR61	Q9GZS3	34	1.66667	0.666667
Nucleoporin Nup43	NUP43	Q8NFH3	42	1.66667	0.666667
Beta-defensin 126	DEFB126	Q9BYW3	12	1.66667	0.666667
Lysozyme-like protein 1	LYZL1	Q6UWQ5	17	1.66667	0.666667
Cystatin-B	CSTB	P04080	11	1.66667	1
Isoform 2 of Nuclear protein localization protein 4 homolog	NPLOC4	Q8TAT6-2	69	1.66667	1
Angiotensinogen	AGT	P01019	53	1.66667	1
Phosphatidate cytidylyltransferase 2	CDS2	O95674	51	1.66667	1
Isoform 7 of Mitochondrial Rho GTPase 1	RHOT1	Q8IXI2-7	76	1.66667	1
EF-hand calcium-binding domain-containing protein 5	EFCAB5	A4FU69	173	1.66667	1
Cilia- and flagella-associated protein 54	CFAP54	Q96N23	352	1.66667	1
CDP-diacylglycerol--inositol 3-phosphatidyltransferase	CDIPT	O14735	24	1.66667	1.33333
Pachytene checkpoint protein 2 homolog	TRIP13	Q15645	49	1.66667	1.33333
Isoform 2 of Calcium-binding mitochondrial carrier protein SCaMC-1	SLC25A24	Q6NUK1-2	51	1.66667	1.33333
Calcium signal-modulating cyclophilin ligand	CAMLG	P49069	33	1.66667	1.66667
Metalloproteinase inhibitor 1	TIMP1	P01033	23	1.66667	1.66667
Isoform 3 of Protein phosphatase 1A	PPM1A	P35813-3	51	1.66667	1.66667
Niemann-Pick C1 protein	NPC1	O15118	142	1.66667	1.66667
Protein YIF1A	YIF1A	O95070	32	1.66667	1.66667
Protein dpy-30 homolog	DPY30	Q9C005	11	1.66667	1.66667
Zymogen granule protein 16 homolog B	ZG16B	Q96DA0	23	1.66667	2
Tubulin polymerization-promoting protein family member 2	TPPP2	P59282	19	1.66667	2
60S ribosomal protein L7a	RPL7A	P62424	30	1.66667	2
ERO1-like protein alpha	ERO1A	Q96HE7	54	1.66667	2.33333
40S ribosomal protein S18	RPS18	P62269	18	1.66667	2.33333
Testis-expressed protein 29	TEX29	Q8N6K0	17	1.66667	2.33333
N-acetyl-D-glucosamine kinase	NAGK	Q9UJ70	37	1.66667	2.33333
Proliferation-associated protein 2G4	PA2G4	Q9UQ80	44	1.66667	2.33333
LETM1 domain-containing protein LETM2, mitochondrial	LETM2	Q2VYF4	56	1.66667	2.33333
Gelsolin	GSN	P06396	86	1.66667	2.66667
Coiled-coil domain-containing protein 126	CCDC126	Q96EE4	16	1.66667	2.66667
Isoform 12 of Titin	TTN	Q8WZ42-12	3994	1.66667	2.66667
GPI ethanolamine phosphate transferase 3	PIGO	Q8TEQ8	119	1.66667	3
Probable E3 ubiquitin-protein ligase TRIML1	TRIML1	Q8N9V2	53	1.66667	3
Beta-defensin 105	DEFB105A	Q8NG35	9	1.66667	3
Polypeptide N-acetylgalactosaminyltransferase 3	GALNT3	Q14435	73	1.66667	3.33333
40S ribosomal protein S16	RPS16	P62249	16	1.66667	3.33333
Protein FAM71C	FAM71C	Q8NEG0	27	1.66667	3.33333
V-type proton ATPase subunit B, brain isoform	ATP6V1B2	P21281	57	1.66667	3.33333
40S ribosomal protein S3	RPS3	P23396	27	1.66667	3.66667
Malonyl-CoA-acyl carrier protein transacylase, mitochondrial	MCAT	Q8IVS2	43	1.66667	3.66667
NADH dehydrogenase [ubiquinone] 1 beta subcomplex subunit 3	NDUFB3	O43676	11	1.66667	3.66667
Isoform 1 of Glycerol kinase	GK	P32189-1	57	1.66667	3.66667
COP9 signalosome complex subunit 3	COPS3	Q9UNS2	48	1.66667	4
Apolipoprotein D	APOD	P05090	21	1.66667	4.33333
Dolichol-phosphate mannosyltransferase subunit 1	DPM1	O60762	30	1.66667	4.33333
MICOS complex subunit MIC13	MIC13	Q5XKP0	13	1.66667	4.33333
Acid sphingomyelinase-like phosphodiesterase 3b	SMPDL3B	Q92485	51	1.66667	4.66667
Aminoacyl tRNA synthase complex-interacting multifunctional protein 2	AIMP2	Q13155	35	1.66667	5
Calpain small subunit 1	CAPNS1	P04632	28	1.66667	5.33333
Lysosome membrane protein 2	SCARB2	Q14108	54	1.66667	6
Monocarboxylate transporter 10	SLC16A10	Q8TF71	55	2	0
Eukaryotic translation initiation factor 6	EIF6	P56537	27	2	0
Isoform 2 of Chitotriosidase-1	CHIT1	Q13231-2	43	2	0
Mitochondrial import inner membrane translocase subunit TIM14	DNAJC19	Q96DA6	12	2	0
Arachidonate 5-lipoxygenase-activating protein	ALOX5AP	P20292	18	2	0
Isoform 7 of NADPH:adrenodoxin oxidoreductase, mitochondrial	FDXR	P22570-7	57	2	0
Isoform 4 of DNA topoisomerase 2-alpha	TOP2A	P11388-4	183	2	0
Isoform 2 of Acidic leucine-rich nuclear phosphoprotein 32 family member B	ANP32B	Q92688-2	22	2	0
Attractin	ATRN	O75882	159	2	0
Guanine nucleotide-binding protein G(i) subunit alpha-2	GNAI2	P04899	40	2	0
Lamin-B1	LMNB1	P20700	66	2	0
Retinoid-inducible serine carboxypeptidase	SCPEP1	Q9HB40	51	2	0
DDB1- and CUL4-associated factor 7	DCAF7	P61962	39	2	0.333333
Complex III assembly factor LYRM7	LYRM7	Q5U5X0	12	2	0.333333
Cholinephosphotransferase 1	CHPT1	Q8WUD6	45	2	0.333333
Eukaryotic translation elongation factor 1 epsilon-1	EEF1E1	O43324	20	2	0.666667
Casein kinase II subunit alpha'	CSNK2A2	P19784	41	2	0.666667
ATP synthase-coupling factor 6, mitochondrial	ATP5J	P18859	13	2	0.666667
Ciliary-associated calcium-binding coiled-coil protein 1	CABCOCO1	Q8IVU9	24	2	0.666667
Isoform 2 of PH and SEC7 domain-containing protein 3	PSD3	Q9NYI0-2	116	2	1
Isoform 2 of Translin-associated factor X-interacting protein 1	TSNAXIP1	Q2TAA8-2	42	2	1.33333
Hydroxysteroid dehydrogenase-like protein 2	HSDL2	Q6YN16	45	2	1.33333
Cytochrome c oxidase subunit NDUFA4	NDUFA4	O00483	9	2	1.33333
Methylmalonic aciduria type A protein, mitochondrial	MMAA	Q8IVH4	47	2	1.33333
Dipeptidyl peptidase 3	DPP3	Q9NY33	83	2	1.33333
Spermatogenesis-associated protein 31E1	SPATA31E1	Q6ZUB1	157	2	1.33333
Cytochrome c oxidase subunit 7A-related protein, mitochondrial	COX7A2L	O14548	13	2	1.66667
WD repeat-containing protein 64	WDR64	B1ANS9	124	2	1.66667
Ankyrin repeat and EF-hand domain-containing protein 1	ANKEF1	Q9NU02	87	2	1.66667
Profilin-1	PFN1	P07737	15	2	2
HLA class II histocompatibility antigen, DR alpha chain	HLA-DRA	P01903	29	2	2
Myomesin-2	MYOM2	P54296	165	2	2
Isoform 4 of 40S ribosomal protein S24	RPS24	P62847-4	32	2	2
Isoform B of AP-2 complex subunit alpha-1	AP2A1	O95782-2	105	2	2
Epididymal secretory protein E3-beta	EDDM3B	P56851	18	2	2
Isoform 2 of EF-hand calcium-binding domain-containing protein 3	EFCAB3	Q8N7B9-2	56	2	2
Regenerating islet-derived protein 3-gamma	REG3G	Q6UW15	19	2	2.66667
Choline-phosphate cytidylyltransferase A	PCYT1A	P49585	42	2	2.66667
Isoform 3 of Nucleoside diphosphate kinase B	NME2	P22392-2	30	2	3
ADP-ribosylation factor 4	ARF4	P18085	21	2	3
Protein kish-A	TMEM167A	Q8TBQ9	8	2	3.33333
Lipoamide acyltransferase component of branched-chain alpha-keto acid dehydrogenase complex, mitochondrial	DBT	P11182	53	2	3.66667
Transmembrane and coiled-coil domain-containing protein 5A	TMCO5A	Q8N6Q1	34	2	4
CDP-diacylglycerol--glycerol-3-phosphate 3-phosphatidyltransferase, mitochondrial	PGS1	Q32NB8	63	2	4
Testis-expressed protein 47	TEX47	Q8TBZ9	29	2	4.33333
Isoform 2 of Uncharacterized protein C10orf82	C10orf82	Q8WW14-2	18	2	4.33333
Exportin-1	XPO1	O14980	123	2	4.66667
Arginase-1	ARG1	P05089	35	2	4.66667
Cation channel sperm-associated protein subunit beta	CATSPERB	Q9H7T0	127	2	5
60S ribosomal protein L10a	RPL10A	P62906	25	2	5
Isoform 2 of Serine/threonine-protein phosphatase 2B catalytic subunit gamma isoform	PPP3CC	P48454-2	57	2	5.33333
Vesicle-trafficking protein SEC22b	SEC22B	O75396	25	2	6.33333
Magnesium transporter protein 1	MAGT1	Q9H0U3	38	2	7.66667
Phosphatidylethanolamine-binding protein 4	PEBP4	Q96S96	26	2.33333	0
Apolipoprotein E	APOE	P02649	36	2.33333	0
IQ domain-containing protein K	IQCK	Q8N0W5	33	2.33333	0
Intercellular adhesion molecule 3	ICAM3	P32942	60	2.33333	0
Coiled-coil domain-containing protein 173	CCDC173	Q0VFZ6	66	2.33333	0
Isoform 3 of Cysteine--tRNA ligase, cytoplasmic	CARS	P49589-3	95	2.33333	0
Glutamine-rich protein 2	QRICH2	Q9H0J4	181	2.33333	0.333333
Spermatogenesis-associated protein 31C1	SPATA31C1	P0DKV0	131	2.33333	0.333333
Alpha-2-antiplasmin	SERPINF2	P08697	55	2.33333	0.333333
Thymidylate kinase	DTYMK	P23919	24	2.33333	0.666667
Isoform 3 of Torsin-1A-interacting protein 1	TOR1AIP1	Q5JTV8-3	66	2.33333	0.666667
Isoform 2 of Microsomal glutathione S-transferase 2	MGST2	Q99735-2	8	2.33333	1
Mitochondrial import inner membrane translocase subunit Tim9	TIMM9	Q9Y5J7	10	2.33333	1
60S ribosomal protein L19	RPL19	P84098	23	2.33333	1
Carboxypeptidase O	CPO	Q8IVL8	43	2.33333	1
Reticulon-4	RTN4	Q9NQC3	130	2.33333	1
[Pyruvate dehydrogenase [acetyl-transferring]]-phosphatase 1, mitochondrial	PDP1	Q9P0J1	61	2.33333	1
Protein FAM187B	FAM187B	Q17R55	42	2.33333	1
Cystatin-C	CST3	P01034	16	2.33333	1.33333
GTP-binding protein SAR1b	SAR1B	Q9Y6B6	22	2.33333	1.66667
Isoform 3 of Uncharacterized protein C6orf10	C6orf10	Q5SRN2-3	61	2.33333	1.66667
Isoform 3 of Choline transporter-like protein 2	SLC44A2	Q8IWA5-3	80	2.33333	2
40S ribosomal protein S12	RPS12	P25398	15	2.33333	2.33333
BET1 homolog	BET1	O15155	13	2.33333	2.66667
Epididymal secretory protein E3-alpha	EDDM3A	Q14507	18	2.33333	2.66667
Isoform 2 of Ester hydrolase C11orf54	C11orf54	Q9H0W9-2	33	2.33333	3
Isoform 3 of Myoferlin	MYOF	Q9NZM1-3	233	2.33333	3
Beta-2-microglobulin	B2M	P61769	14	2.33333	3
Dol-P-Glc:Glc(2)Man(9)GlcNAc(2)-PP-Dol alpha-1,2-glucosyltransferase	ALG10	Q5BKT4	56	2.33333	3
S-formylglutathione hydrolase	ESD	P10768	31	2.33333	3.33333
Isoform 2 of GPI transamidase component PIG-S	PIGS	Q96S52-2	61	2.33333	3.33333
T-complex-associated testis-expressed protein 1	TCTE1	Q5JU00	56	2.33333	4
Isoform 2 of E3 ubiquitin-protein ligase UBR4	UBR4	Q5T4S7-2	576	2.33333	4.33333
Phosphoenolpyruvate carboxykinase [GTP], mitochondrial	PCK2	Q16822	71	2.33333	4.66667
Anoctamin-10	ANO10	Q9NW15	76	2.33333	5
Ferritin heavy chain	FTH1	P02794	21	2.33333	5.66667
Elongin-B	ELOB	Q15370	13	2.33333	7.33333
SET domain-containing protein 9	SETD9	Q8NE22	34	2.33333	7.33333
Isoform 2 of Nucleosome assembly protein 1-like 4	NAP1L4	Q99733-2	44	2.66667	0
Glypican-3	GPC3	P51654	66	2.66667	0
Isoform 6 of 45 kDa calcium-binding protein	SDF4	Q9BRK5-6	40	2.66667	0
Isoform 2 of Heterogeneous nuclear ribonucleoprotein K	HNRNPK	P61978-2	51	2.66667	0
Isoform 2 of Nuclear pore complex protein Nup107	NUP107	P57740-2	103	2.66667	0
Ceruloplasmin	CP	P00450	122	2.66667	0
Serine/threonine-protein phosphatase 6 catalytic subunit	PPP6C	O00743	35	2.66667	0.333333
40S ribosomal protein S8	RPS8	P62241	24	2.66667	1.33333
Elongation factor 1-beta	EEF1B2	P24534	25	2.66667	1.33333
Thioredoxin-related transmembrane protein 1	TMX1	Q9H3N1	32	2.66667	1.66667
Isoform 2 of Golgi apparatus protein 1	GLG1	Q92896-2	137	2.66667	2
Tetranectin	CLEC3B	P05452	23	2.66667	2
L-2-hydroxyglutarate dehydrogenase, mitochondrial	L2HGDH	Q9H9P8	50	2.66667	2
Isoform 3 of ATP-dependent 6-phosphofructokinase, muscle type	PFKM	P08237-3	93	2.66667	2
Protein FAM78A	FAM78A	Q5JUQ0	32	2.66667	2
Serine protease HTRA1	HTRA1	Q92743	51	2.66667	2.33333
Isoform 4 of Coiled-coil domain-containing protein 136	CCDC136	Q96JN2-4	135	2.66667	2.33333
NADH dehydrogenase [ubiquinone] 1 alpha subcomplex assembly factor 4	NDUFAF4	Q9P032	20	2.66667	2.33333
PDZ domain-containing protein 8	PDZD8	Q8NEN9	129	2.66667	2.33333
Disintegrin and metalloproteinase domain-containing protein 2	ADAM2	Q99965	82	2.66667	2.33333
Cofilin-1	CFL1	P23528	19	2.66667	2.66667
Anthrax toxin receptor-like	ANTXRL	A6NF34	71	2.66667	2.66667
NADH dehydrogenase [ubiquinone] 1 subunit C2	NDUFC2	O95298	14	2.66667	3
Isoform A of Protein CutA	CUTA	O60888-2	21	2.66667	3
NADH dehydrogenase [ubiquinone] 1 beta subcomplex subunit 1	NDUFB1	O75438	7	2.66667	3
Disintegrin and metalloproteinase domain-containing protein 21	ADAM21	Q9UKJ8	81	2.66667	3.33333
Olfactomedin-4	OLFM4	Q6UX06	57	2.66667	3.66667
Lymphocyte antigen 6K	LY6K	Q17RY6	19	2.66667	4
CD9 antigen	CD9	P21926	25	2.66667	4.33333
Maleylacetoacetate isomerase	GSTZ1	O43708	24	2.66667	4.33333
Spermatogenesis-associated protein 32	SPATA32	Q96LK8	42	2.66667	4.66667
14-3-3 protein beta/alpha	YWHAB	P31946	28	2.66667	5
Isoform 2 of Coatomer subunit beta'	COPB2	P35606-2	99	2.66667	5
Orphan sodium- and chloride-dependent neurotransmitter transporter NTT5	SLC6A16	Q9GZN6	82	2.66667	5.33333
CTD nuclear envelope phosphatase 1	CTDNEP1	O95476	28	2.66667	6.33333
Protein FAM166A	FAM166A	Q6J272	36	2.66667	7
4F2 cell-surface antigen heavy chain	SLC3A2	P08195	68	2.66667	7.33333
Isoform 4 of Extracellular matrix protein 1	ECM1	Q16610-4	64	2.66667	7.33333
Isoform 2 of Dynein heavy chain 3, axonemal	DNAH3	Q8TD57-2	88	2.66667	7.33333
Immunoglobulin kappa light chain		P0DOX7	23	3	0
Isoform 5 of Nuclear pore complex protein Nup98-Nup96	NUP98	P52948-5	196	3	0
Tektin-2	TEKT2	Q9UIF3	50	3	0
Grancalcin	GCA	P28676	24	3	0
Alpha-1-antichymotrypsin	SERPINA3	P01011	48	3	0.666667
40S ribosomal protein S15	RPS15	P62841	17	3	0.666667
Voltage-dependent anion-selective channel protein 1	VDAC1	P21796	31	3	1.33333
Serine/threonine-protein phosphatase 2A catalytic subunit alpha isoform	PPP2CA	P67775	36	3	1.33333
Isoform 2 of Ras-related protein Rab-6A	RAB6A	P20340-2	24	3	1.33333
Isoform 2 of B-cell receptor-associated protein 29	BCAP29	Q9UHQ4-2	41	3	1.33333
Protein NDRG3	NDRG3	Q9UGV2	41	3	1.33333
Iron-sulfur cluster assembly 2 homolog, mitochondrial	ISCA2	Q86U28	16	3	1.66667
NADH dehydrogenase [ubiquinone] 1 alpha subcomplex subunit 7	NDUFA7	O95182	13	3	1.66667
Progestin and adipoQ receptor family member 9	PAQR9	Q6ZVX9	43	3	2
Transmembrane protease serine 12	TMPRSS12	Q86WS5	39	3	2
Glycerol-3-phosphate phosphatase	PGP	A6NDG6	34	3	2.33333
Isoform 2 of Cleft lip and palate transmembrane protein 1-like protein	CLPTM1L	Q96KA5-2	58	3	2.33333
Tctex1 domain-containing protein 3	TCTE3	Q8IZS6	23	3	2.33333
ATP-dependent 6-phosphofructokinase, liver type	PFKL	P17858	85	3	2.66667
MICOS complex subunit MIC19	CHCHD3	Q9NX63	26	3	2.66667
Myeloid-derived growth factor	MYDGF	Q969H8	19	3	3
ELMO domain-containing protein 2	ELMOD2	Q8IZ81	35	3	3
Calmin	CLMN	Q96JQ2	112	3	3
40S ribosomal protein SA	RPSA	P08865	33	3	3
General vesicular transport factor p115	USO1	O60763	108	3	3
Hydroxymethylglutaryl-CoA lyase, mitochondrial	HMGCL	P35914	34	3	3
Rho GDP-dissociation inhibitor 1	ARHGDIA	P52565	23	3	3.33333
Isoform 2 of Spermatogenesis-associated protein 6	SPATA6	Q9NWH7-2	54	3	3.33333
Cell cycle control protein 50A	TMEM30A	Q9NV96	41	3	3.66667
Protein-glutamine gamma-glutamyltransferase E	TGM3	Q08188	77	3	3.66667
V-type proton ATPase 116 kDa subunit a isoform 2	ATP6V0A2	Q9Y487	98	3	3.66667
Electron transfer flavoprotein regulatory factor 1	ETFRF1	Q6IPR1	11	3	4.33333
Alpha-soluble NSF attachment protein	NAPA	P54920	33	3	4.66667
Acyl-protein thioesterase 1	LYPLA1	O75608	25	3	4.66667
Zinc transporter ZIP3	SLC39A3	Q9BRY0	34	3	5
Isoform 2 of Adhesion G-protein coupled receptor G2	ADGRG2	Q8IZP9-2	111	3	5
NADH dehydrogenase [ubiquinone] 1 alpha subcomplex subunit 6	NDUFA6	P56556	18	3	5.33333
Cation-dependent mannose-6-phosphate receptor	M6PR	P20645	31	3	5.66667
Isoform 2 of Bifunctional coenzyme A synthase	COASY	Q13057-2	65	3	6.33333
Dehydrogenase/reductase SDR family member 7B	DHRS7B	Q6IAN0	35	3	7
Integral membrane protein 2B	ITM2B	Q9Y287	30	3	7.66667
Histone H1.0	H1F0	P07305	21	3.33333	0
Mitochondrial coenzyme A transporter SLC25A42	SLC25A42	Q86VD7	35	3.33333	0.333333
Beta-hexosaminidase subunit alpha	HEXA	P06865	61	3.33333	0.333333
Isoform 6 of Cysteine-rich with EGF-like domain protein 2	CRELD2	Q6UXH1-6	40	3.33333	0.666667
Elongation of very long chain fatty acids protein 5	ELOVL5	Q9NYP7	35	3.33333	1
Cation channel sperm-associated protein subunit gamma	CATSPERG	Q6ZRH7	133	3.33333	1
Iron-sulfur cluster co-chaperone protein HscB, mitochondrial	HSCB	Q8IWL3	27	3.33333	1.33333
Protein lunapark	LNP	Q9C0E8	48	3.33333	1.66667
60S ribosomal protein L22	RPL22	P35268	15	3.33333	2
Leucine-rich repeat-containing protein 37A2	LRRC37A2	A6NM11	188	3.33333	2.33333
Tryptophan--tRNA ligase, mitochondrial	WARS2	Q9UGM6	40	3.33333	2.33333
C-X-C motif chemokine 16	CXCL16	Q9H2A7	28	3.33333	2.33333
Isoform 2 of ADP-dependent glucokinase	ADPGK	Q9BRR6-2	54	3.33333	2.66667
Isoform 3 of Leucine-rich repeat-containing protein 34	LRRC34	Q8IZ02-3	48	3.33333	2.66667
DnaJ homolog subfamily C member 5B	DNAJC5B	Q9UF47	22	3.33333	2.66667
Isoform 2 of Programmed cell death protein 6	PDCD6	O75340-2	22	3.33333	2.66667
Serine--tRNA ligase, mitochondrial	SARS2	Q9NP81	58	3.33333	3
Coiled-coil domain-containing protein 183	CCDC183	Q5T5S1	63	3.33333	3
Ezrin	EZR	P15311	69	3.33333	3.33333
Succinate--CoA ligase [GDP-forming] subunit beta, mitochondrial	SUCLG2	Q96I99	47	3.33333	3.66667
Transmembrane protein 97	TMEM97	Q5BJF2	21	3.33333	4
Phosphatidylinositol transfer protein alpha isoform	PITPNA	Q00169	32	3.33333	4.33333
Acetolactate synthase-like protein	ILVBL	A1L0T0	68	3.33333	4.66667
Isoform 2 of UTP--glucose-1-phosphate uridylyltransferase	UGP2	Q16851-2	56	3.33333	4.66667
Isoform 2 of AP-2 complex subunit alpha-2	AP2A2	O94973-2	104	3.33333	5
14-3-3 protein sigma	SFN	P31947	28	3.33333	6
Serine protease 55	PRSS55	Q6UWB4	39	3.33333	6
60S ribosomal protein L30	RPL30	P62888	13	3.33333	7
CD81 antigen	CD81	P60033	26	3.33333	7
Metalloproteinase inhibitor 3	TIMP3	P35625	24	3.33333	7
14-3-3 protein gamma	YWHAG	P61981	28	3.33333	7.66667
Vimentin	VIM	P08670	54	3.66667	0
Hsp90 co-chaperone Cdc37	CDC37	Q16543	44	3.66667	0
N-acylneuraminate cytidylyltransferase	CMAS	Q8NFW8	48	3.66667	1
Phosphoethanolamine/phosphocholine phosphatase	PHOSPHO1	Q8TCT1	30	3.66667	1.66667
Ras-related protein Rap-1b	RAP1B	P61224	21	3.66667	1.66667
Coiled-coil domain-containing protein 42	CCDC42	Q96M95	38	3.66667	1.66667
40S ribosomal protein S15a	RPS15A	P62244	15	3.66667	2
ATPase inhibitor, mitochondrial	ATPIF1	Q9UII2	12	3.66667	2
Stress-induced-phosphoprotein 1	STIP1	P31948	63	3.66667	2
Receptor-type tyrosine-protein phosphatase eta	PTPRJ	Q12913	146	3.66667	2.33333
Guanine nucleotide-binding protein G(I)/G(S)/G(T) subunit beta-1	GNB1	P62873	37	3.66667	3.33333
Methylcrotonoyl-CoA carboxylase beta chain, mitochondrial	MCCC2	Q9HCC0	61	3.66667	3.66667
Rab GDP dissociation inhibitor alpha	GDI1	P31150	51	3.66667	3.66667
Filaggrin	FLG	P20930	435	3.66667	4
Galactocerebrosidase	GALC	P54803	77	3.66667	4
Ras-related protein Ral-B	RALB	P11234	23	3.66667	4.33333
Transforming protein RhoA	RHOA	P61586	22	3.66667	4.66667
Isoform 2 of Reticulon-3	RTN3	O95197-2	111	3.66667	5
Tetraspanin-1	TSPAN1	O60635	26	3.66667	5
Ubiquitin domain-containing protein 2	UBTD2	Q8WUN7	26	3.66667	5
26S proteasome non-ATPase regulatory subunit 13	PSMD13	Q9UNM6	43	3.66667	6
Putative spermatogenesis-associated protein 31D4	SPATA31D4	Q6ZUB0	102	3.66667	6.66667
Transmembrane protein 14C	TMEM14C	Q9P0S9	12	3.66667	7
Immunoglobulin heavy constant alpha 1	IGHA1	P01876	38	4	0
Chitinase-3-like protein 1	CHI3L1	P36222	43	4	0
Isoform 2 of Haptoglobin	HP	P00738-2	38	4	0
Calcium/calmodulin-dependent protein kinase type IV	CAMK4	Q16566	52	4	0
Stabilizer of axonemal microtubules 1	SAXO1	Q8IYX7	55	4	0.333333
Neurogenic locus notch homolog protein 2	NOTCH2	Q04721	265	4	0.333333
Threonine synthase-like 1	THNSL1	Q8IYQ7	83	4	1
Tubulin beta-2B chain	TUBB2B	Q9BVA1	50	4	1.33333
Nucleoporin Nup37	NUP37	Q8NFH4	37	4	1.33333
Methylmalonate-semialdehyde dehydrogenase [acylating], mitochondrial	ALDH6A1	Q02252	58	4	2.33333
Phospholipase A1 member A	PLA1A	Q53H76	50	4	2.33333
Isoform 2 of Bombesin receptor-activated protein C6orf89	C6orf89	Q6UWU4-2	41	4	2.66667
Isoform 2 of Atlastin-1	ATL1	Q8WXF7-2	63	4	3.33333
Isoform 5 of T-complex protein 11 homolog	TCP11	Q8WWU5-5	57	4	3.66667
L-lactate dehydrogenase B chain	LDHB	P07195	37	4	4.33333
Thioredoxin	TXN	P10599	12	4	4.33333
Isoform 3 of Thioredoxin reductase 1, cytoplasmic	TXNRD1	Q16881-3	66	4	4.66667
Histone H2A type 1-A	HIST1H2AA	Q96QV6	14	4	4.66667
Translin-associated protein X	TSNAX	Q99598	33	4	4.66667
40S ribosomal protein S25	RPS25	P62851	14	4	5
HIG1 domain family member 2A, mitochondrial	HIGD2A	Q9BW72	12	4	5
Isoform 3 of Alanyl-tRNA editing protein Aarsd1	AARSD1	Q9BTE6-3	66	4	5.33333
IQ and ubiquitin-like domain-containing protein	IQUB	Q8NA54	93	4	7
DnaJ homolog subfamily C member 3	DNAJC3	Q13217	58	4.33333	0.333333
Solute carrier family 25 member 40	SLC25A40	Q8TBP6	38	4.33333	1.33333
Isoform 2 of Cartilage acidic protein 1	CRTAC1	Q9NQ79-2	70	4.33333	2.33333
Peroxisomal membrane protein 11B	PEX11B	O96011	28	4.33333	3.33333
E3 ubiquitin-protein ligase ZNRF4	ZNRF4	Q8WWF5	47	4.33333	3.33333
Phosphatidylethanolamine-binding protein 1	PEBP1	P30086	21	4.33333	3.66667
Carbonyl reductase family member 4	CBR4	Q8N4T8	25	4.33333	3.66667
Isoform 3 of Vitamin D-binding protein	GC	P02774-3	55	4.33333	3.66667
Alkyldihydroxyacetonephosphate synthase, peroxisomal	AGPS	O00116	73	4.33333	4
ATP-dependent RNA helicase SUPV3L1, mitochondrial	SUPV3L1	Q8IYB8	88	4.33333	4.33333
Major prion protein	PRNP	P04156	28	4.33333	4.33333
Isoform 2 of Beta-glucuronidase	GUSB	P08236-2	69	4.33333	6.33333
PQ-loop repeat-containing protein 1	PQLC1	Q8N2U9	30	4.33333	6.33333
Epididymal secretory protein E1	NPC2	P61916	17	4.33333	7.66667
Isoform 2 of Protein MROH8	MROH8	Q9H579-2	100	4.66667	0
Cystatin-S	CST4	P01036	16	4.66667	0
Isoform 2 of Sperm flagellar protein 2	SPEF2	Q9C093-2	209	4.66667	0.666667
Dynactin subunit 2	DCTN2	Q13561	44	4.66667	1
WD repeat-containing protein 78	WDR78	Q5VTH9	95	4.66667	1.33333
Ethanolamine-phosphate cytidylyltransferase	PCYT2	Q99447	44	4.66667	1.33333
OCIA domain-containing protein 1	OCIAD1	Q9NX40	28	4.66667	1.66667
MICOS complex subunit MIC10	MINOS1	Q5TGZ0	9	4.66667	2
Protein YIPF6	YIPF6	Q96EC8	26	4.66667	2
D-dopachrome decarboxylase	DDT	P30046	13	4.66667	2.33333
Cytochrome b-c1 complex subunit 8	UQCRQ	O14949	10	4.66667	2.66667
Nuclear pore complex-interacting protein family member B6	NPIPB6	E9PJ23	49	4.66667	2.66667
Transketolase-like protein 1	TKTL1	P51854	65	4.66667	3
Ras-related protein Rab-11A	RAB11A	P62491	24	4.66667	3.33333
Protein canopy homolog 2	CNPY2	Q9Y2B0	21	4.66667	4
Glycodelin	PAEP	P09466	21	4.66667	4.33333
Transmembrane protein 43	TMEM43	Q9BTV4	45	4.66667	4.66667
Transaldolase	TALDO1	P37837	38	4.66667	4.66667
Leucine-rich repeat-containing protein 52	LRRC52	Q8N7C0	35	4.66667	4.66667
Eosinophil cationic protein	RNASE3	P12724	18	4.66667	5
Prostaglandin E synthase 2	PTGES2	Q9H7Z7	42	4.66667	5
Protein S100-A7	S100A7	P31151	11	4.66667	6
Poly(ADP-ribose) glycohydrolase ARH3	ADPRHL2	Q9NX46	39	4.66667	6
Isoform 2 of Putative malate dehydrogenase 1B	MDH1B	Q5I0G3-2	59	4.66667	6
Isoform 2 of Tubulin alpha-1A chain	TUBA1A	Q71U36-2	46	4.66667	7.33333
Receptor of activated protein C kinase 1	RACK1	P63244	35	4.66667	7.66667
Mitochondrial import receptor subunit TOM20 homolog	TOMM20	Q15388	16	5	0.333333
Protein FAM210A	FAM210A	Q96ND0	31	5	0.666667
Cytochrome c oxidase subunit 7C, mitochondrial	COX7C	P15954	7	5	1.33333
Testis-expressed protein 44	TEX44	Q53QW1	42	5	2
Histidine triad nucleotide-binding protein 3	HINT3	Q9NQE9	20	5	2.33333
Coiled-coil domain-containing protein 90B, mitochondrial	CCDC90B	Q9GZT6	30	5	2.66667
Vitronectin	VTN	P04004	54	5	2.66667
Transmembrane protein 256	TMEM256	Q8N2U0	12	5	5
Isoform 5 of Mitochondrial peptide methionine sulfoxide reductase	MSRA	Q9UJ68-5	24	5	5.33333
Wolframin	WFS1	O76024	100	5	5.66667
Isoform 2 of Succinate dehydrogenase [ubiquinone] cytochrome b small subunit, mitochondrial	SDHD	O14521-2	13	5	5.66667
Prenylcysteine oxidase-like	PCYOX1L	Q8NBM8	55	5	6
Isoform 3 of Oxidoreductase HTATIP2	HTATIP2	Q9BUP3-3	30	5	7
Isoform 3 of Metaxin-1	MTX1	Q13505-3	36	5.33333	0
Alpha-1-acid glycoprotein 1	ORM1	P02763	24	5.33333	0.333333
Isoform 2 of Ferrochelatase, mitochondrial	FECH	P22830-2	49	5.33333	0.333333
Androglobin	ADGB	Q8N7X0	190	5.33333	0.333333
Secretory carrier-associated membrane protein 2	SCAMP2	O15127	37	5.33333	0.333333
NADH dehydrogenase [ubiquinone] 1 beta subcomplex subunit 8, mitochondrial	NDUFB8	O95169	22	5.33333	2.66667
Lysophospholipase-like protein 1	LYPLAL1	Q5VWZ2	26	5.33333	2.66667
Protein FAM205C	FAM205C	A6NFA0	38	5.33333	3.33333
Spermatogenesis-associated protein 19, mitochondrial	SPATA19	Q7Z5L4	19	5.33333	4
Phospholipid-transporting ATPase IA	ATP8A1	Q9Y2Q0	131	5.33333	4.33333
Isoform 2 of [Pyruvate dehydrogenase (acetyl-transferring)] kinase isozyme 3, mitochondrial	PDK3	Q15120-2	48	5.33333	4.66667
NADH dehydrogenase [ubiquinone] 1 beta subcomplex subunit 11, mitochondrial	NDUFB11	Q9NX14	17	5.33333	4.66667
Isoform 3 of E3 ubiquitin-protein ligase synoviolin	SYVN1	Q86TM6-3	68	5.33333	5
Nuclear migration protein nudC	NUDC	Q9Y266	38	5.33333	5.33333
Casein kinase I isoform alpha	CSNK1A1	P48729	39	5.33333	5.33333
NADH dehydrogenase [ubiquinone] 1 beta subcomplex subunit 6	NDUFB6	O95139	15	5.33333	6.66667
Translocon-associated protein subunit delta	SSR4	P51571	19	5.33333	6.66667
Isoform 2 of MORN repeat-containing protein 5	MORN5	Q5VZ52-2	20	5.33333	6.66667
Isoform 2 of Mitochondrial import inner membrane translocase subunit TIM50	TIMM50	Q3ZCQ8-2	50	5.66667	2.33333
Isoform 6 of Thymidine kinase 2, mitochondrial	TK2	O00142-6	35	5.66667	3
Isoform 2 of Protein CASC1	CASC1	Q6TDU7-2	78	5.66667	3.33333
Eukaryotic translation initiation factor 3 subunit F	EIF3F	O00303	38	5.66667	3.33333
Isoform 2 of Dynamin-like 120 kDa protein, mitochondrial	OPA1	O60313-2	116	5.66667	4
Transmembrane protein 231	TMEM231	Q9H6L2	36	5.66667	4.33333
Syntaxin-12	STX12	Q86Y82	32	5.66667	4.66667
Gamma-secretase subunit APH-1B	APH1B	Q8WW43	28	5.66667	5.33333
NADH dehydrogenase [ubiquinone] iron-sulfur protein 5	NDUFS5	O43920	13	5.66667	5.33333
Very-long-chain enoyl-CoA reductase	TECR	Q9NZ01	36	5.66667	5.66667
Spermatogenesis-associated protein 20	SPATA20	Q8TB22	88	5.66667	5.66667
Tubulin beta-3 chain	TUBB3	Q13509	50	5.66667	6
Isoform 3 of Septin-4	SEPT7	O43236-3	54	5.66667	6.33333
Frataxin, mitochondrial	FXN	Q16595	23	5.66667	7
Isoform 2 of ATPase family AAA domain-containing protein 3A	ATAD3A	Q9NVI7-2	66	6	0.666667
ATPase family AAA domain-containing protein 1	ATAD1	Q8NBU5	41	6	0.666667
Serine incorporator 3	SERINC3	Q13530	53	6	1.33333
NADH dehydrogenase [ubiquinone] 1 beta subcomplex subunit 4	NDUFB4	O95168	15	6	2.33333
Isoform 2 of Butyrophilin subfamily 2 member A1	BTN2A1	Q7KYR7-1	60	6	2.66667
Long-chain fatty acid transport protein 4	SLC27A4	Q6P1M0	72	6	3
Neuroplastin	NPTN	Q9Y639	44	6	4.33333
Antileukoproteinase	SLPI	P03973	14	6	4.33333
Selenoprotein F	SELENOF	O60613	18	6	4.66667
Isoform 2 of Cadherin-1	CDH1	P12830-2	91	6	5.33333
Myosin light polypeptide 6	MYL6	P60660	17	6	5.66667
Macrophage migration inhibitory factor	MIF	P14174	12	6	5.66667
Adenylyl cyclase-associated protein 1	CAP1	Q01518	52	6	6.33333
Actin, alpha cardiac muscle 1	ACTC1	P68032	42	6	6.66667
Transmembrane protein 160	TMEM160	Q9NX00	20	6	6.66667
Lipoprotein lipase	LPL	P06858	53	6	7.66667
Tissue alpha-L-fucosidase	FUCA1	P04066	54	6	7.66667
Serine/threonine-protein phosphatase PGAM5, mitochondrial	PGAM5	Q96HS1	32	6.33333	0
Phospholipase B-like 1	PLBD1	Q6P4A8	63	6.33333	0.333333
Neutrophil elastase	ELANE	P08246	29	6.33333	1.33333
GTP-binding nuclear protein Ran	RAN	P62826	24	6.33333	2.66667
POC1 centriolar protein homolog B	POC1B	Q8TC44	54	6.33333	2.66667
Alpha-1-antitrypsin	SERPINA1	P01009	47	6.33333	4
Isoform 2 of Calcium load-activated calcium channel	TMCO1	Q9UM00-2	19	6.33333	4.66667
C-Myc-binding protein	MYCBP	Q99417	12	6.33333	4.66667
Mimitin, mitochondrial	NDUFAF2	Q8N183	20	6.33333	5.33333
Glutamate dehydrogenase 1, mitochondrial	GLUD1	P00367	61	6.33333	6
Protein WFDC9	WFDC9	Q8NEX5	11	6.33333	6.33333
DnaJ homolog subfamily B member 6	DNAJB6	O75190	36	6.33333	7
Isoform 2 of Isopentenyl-diphosphate Delta-isomerase 1	IDI1	Q13907-2	32	6.33333	7.66667
Isoform B of Nucleoporin SEH1	SEH1L	Q96EE3-1	47	6.66667	0.666667
cAMP-dependent protein kinase catalytic subunit gamma	PRKACG	P22612	40	6.66667	1.66667
Coiled-coil domain-containing protein 180	CCDC180	Q9P1Z9	191	6.66667	2.66667
Isoform 4 of Neuropathy target esterase	PNPLA6	Q8IY17-4	151	6.66667	2.66667
UMP-CMP kinase 2, mitochondrial	CMPK2	Q5EBM0	49	6.66667	2.66667
Neurotrypsin	PRSS12	P56730	97	6.66667	3
Carcinoembryonic antigen-related cell adhesion molecule 8	CEACAM8	P31997	38	6.66667	3
Kynurenine--oxoglutarate transaminase 3	KYAT3	Q6YP21	51	6.66667	3.66667
Cell adhesion molecule 1	CADM1	Q9BY67	49	6.66667	4
Protein DPCD	DPCD	Q9BVM2	23	6.66667	5.33333
2-iminobutanoate/2-iminopropanoate deaminase	RIDA	P52758	14	6.66667	5.66667
Protein FAM209B	FAM209B	Q5JX69	19	6.66667	5.66667
Isoform 3 of Endoplasmic reticulum lectin 1	ERLEC1	Q96DZ1-3	52	6.66667	6
Isoform 1 of Voltage-dependent anion-selective channel protein 2	VDAC2	P45880-1	33	6.66667	6.66667
Testis-specific H1 histone	H1FNT	Q75WM6	28	6.66667	6.66667
Isoform 2 of Septin-10	SEPT10	Q9P0V9-2	58	6.66667	6.66667
Fragile X mental retardation 1 neighbor protein	FMR1NB	Q8N0W7	29	6.66667	6.66667
Nuclear pore complex protein Nup160	NUP160	Q12769	162	6.66667	6.66667
Dipeptidyl peptidase 2	DPP7	Q9UHL4	54	6.66667	7.33333
Isoform 1S of Casein kinase I isoform gamma-1	CSNK1G1	Q9HCP0-2	45	7	0.333333
Myosin light chain 6B	MYL6B	P14649	23	7	1.33333
Presenilins-associated rhomboid-like protein, mitochondrial	PARL	Q9H300	42	7	4
CDGSH iron-sulfur domain-containing protein 2	CISD2	Q8N5K1	15	7	6
CAAX prenyl protease 1 homolog	ZMPSTE24	O75844	55	7	7.33333
von Willebrand factor A domain-containing protein 1	VWA1	Q6PCB0	47	7.33333	1
Serine protease HTRA2, mitochondrial	HTRA2	O43464	49	7.33333	2.33333
Isoform 2 of Carcinoembryonic antigen-related cell adhesion molecule 1	CEACAM1	P13688-2	46	7.33333	4
Ganglioside-induced differentiation-associated protein 1	GDAP1	Q8TB36	41	7.33333	4.66667
26S proteasome regulatory subunit 8	PSMC5	P62195	46	7.33333	6
Mitochondrial fission 1 protein	FIS1	Q9Y3D6	17	7.33333	6.33333
Proteasome subunit alpha type-7	PSMA7	O14818	28	7.33333	7
GTP-binding protein SAR1a	SAR1A	Q9NR31	22	7.33333	7
Tripartite motif-containing protein 42	TRIM42	Q8IWZ5	83	7.66667	1
Isoform 3 of E3 SUMO-protein ligase PIAS2	PIAS2	O75928-3	45	7.66667	2
Probable proline--tRNA ligase, mitochondrial	PARS2	Q7L3T8	53	7.66667	3
Isoform 2 of Protein ABHD17B	ABHD17B	Q5VST6-2	33	7.66667	3.33333
26S proteasome non-ATPase regulatory subunit 14	PSMD14	O00487	35	7.66667	4.33333
V-type proton ATPase 16 kDa proteolipid subunit	ATP6V0C	P27449	16	7.66667	4.33333
EF-hand calcium-binding domain-containing protein 1	EFCAB1	Q9HAE3	24	7.66667	4.66667
Thioredoxin-dependent peroxide reductase, mitochondrial	PRDX3	P30048	28	7.66667	5
Elongin-C	ELOC	Q15369	12	7.66667	5
F-actin-capping protein subunit alpha-1	CAPZA1	P52907	33	7.66667	5.66667

## Sheet: Group 5
Group 5
Protein	Gene ID	accession	MW	Average SC
Sperm acrosome membrane-associated protein 1	SPACA1	Q9HBV2	32	0.333333
Isoform 2 of Splicing factor U2AF 65 kDa subunit	U2AF2	P26368-2	53	0.333333
Isoform 3 of Pyruvate dehydrogenase protein X component, mitochondrial	PDHX	O00330-3	51	0.333333
Transketolase	TKT	P29401	68	0.333333
Eukaryotic translation initiation factor 3 subunit H	EIF3H	O15372	40	0.333333
Ras-related protein Rab-2B	RAB2B	Q8WUD1	24	0.333333
Eukaryotic translation initiation factor 3 subunit A	EIF3A	Q14152	167	0.333333
UPF0598 protein C8orf82	C8orf82	Q6P1X6	24	0.333333
Hsp90 co-chaperone Cdc37	CDC37	Q16543	44	0.333333
Rab GDP dissociation inhibitor alpha	GDI1	P31150	51	0.333333
Translocation protein SEC63 homolog	SEC63	Q9UGP8	88	0.333333
Aspartate--tRNA ligase, cytoplasmic	DARS	P14868	57	0.333333
Sperm protein associated with the nucleus on the X chromosome B1	SPANXB1	Q9NS25	12	0.333333
Nuclear pore complex protein Nup155	NUP155	O75694	155	0.333333
Isocitrate dehydrogenase [NADP] cytoplasmic	IDH1	O75874	47	0.333333
Enoyl-CoA delta isomerase 2, mitochondrial	ECI2	O75521	44	0.333333
Proteasome subunit beta type-4	PSMB4	P28070	29	0.333333
Synaptojanin-2-binding protein	SYNJ2BP	P57105	16	0.333333
Gamma-glutamyltranspeptidase 1	GGT1	P19440	61	0.333333
Isoform 4 of Nitrilase homolog 1	NIT1	Q86X76-3	40	0.333333
Mitochondrial carnitine/acylcarnitine carrier protein	SLC25A20	O43772	33	0.333333
Secretory carrier-associated membrane protein 3	SCAMP3	O14828	38	0.333333
Isoform 4 of Extracellular matrix protein 1	ECM1	Q16610-4	64	0.333333
Hypoxanthine-guanine phosphoribosyltransferase	HPRT1	P00492	25	0.333333
Isoform 2 of Protein SET	SET	Q01105-2	32	0.333333
Protein FAM71E2	FAM71E2	Q8N5Q1	100	0.333333
Isoform 2 of Calcium load-activated calcium channel	TMCO1	Q9UM00-2	19	0.333333
Gamma-secretase subunit APH-1B	APH1B	Q8WW43	28	0.333333
Elongin-B	ELOB	Q15370	13	0.333333
14-3-3 protein sigma	SFN	P31947	28	0.333333
Isoform 1 of Voltage-dependent anion-selective channel protein 2	VDAC2	P45880-1	33	0.333333
Estradiol 17-beta-dehydrogenase 8	HSD17B8	Q92506	27	0.333333
Cathepsin B	CTSB	P07858	38	0.333333
ATP-dependent RNA helicase A	DHX9	Q08211	141	0.333333
Transmembrane emp24 domain-containing protein 3	TMED3	Q9Y3Q3	25	0.333333
Isoform 2 of Isopentenyl-diphosphate Delta-isomerase 1	IDI1	Q13907-2	32	0.333333
Acetyl-coenzyme A transporter 1	SLC33A1	O00400	61	0.333333
MICOS complex subunit MIC13	MIC13	Q5XKP0	13	0.333333
Cleavage and polyadenylation specificity factor subunit 5	NUDT21	O43809	26	0.333333
DnaJ homolog subfamily A member 3, mitochondrial	DNAJA3	Q96EY1	52	0.333333
Gamma-interferon-inducible lysosomal thiol reductase	IFI30	P13284	28	0.333333
Cytoplasmic dynein 1 intermediate chain 2	DYNC1I2	Q13409	71	0.333333
Isoform 5 of Nuclear pore complex protein Nup98-Nup96	NUP98	P52948-5	196	0.333333
Eukaryotic translation initiation factor 2 subunit 3	EIF2S3	P41091	51	0.333333
Tryptophan--tRNA ligase, mitochondrial	WARS2	Q9UGM6	40	0.333333
Low molecular weight phosphotyrosine protein phosphatase	ACP1	P24666	18	0.333333
GTP-binding protein SAR1b	SAR1B	Q9Y6B6	22	0.333333
PRA1 family protein 2	PRAF2	O60831	19	0.333333
SPRY domain-containing protein 4	SPRYD4	Q8WW59	23	0.333333
5'(3')-deoxyribonucleotidase, cytosolic type	NT5C	Q8TCD5	23	0.333333
Isoform 2 of Serine/threonine-protein phosphatase 2B catalytic subunit gamma isoform	PPP3CC	P48454-2	57	0.333333
Transmembrane protein 160	TMEM160	Q9NX00	20	0.333333
Small proline-rich protein 2D	SPRR2D	P22532	8	0.333333
Glutathione S-transferase Mu 1	GSTM1	P09488	26	0.333333
60S ribosomal protein L30	RPL30	P62888	13	0.333333
Mitochondrial import inner membrane translocase subunit TIM14	DNAJC19	Q96DA6	12	0.333333
DnaJ homolog subfamily A member 1	DNAJA1	P31689	45	0.333333
Isoform 3 of V-type proton ATPase 116 kDa subunit a isoform 1	ATP6V0A1	Q93050-3	97	0.333333
Serine/threonine-protein phosphatase 2A catalytic subunit alpha isoform	PPP2CA	P67775	36	0.333333
Androglobin	ADGB	Q8N7X0	190	0.333333
Glycogen phosphorylase, liver form	PYGL	P06737	97	0.333333
Translationally-controlled tumor protein	TPT1	P13693	20	0.333333
C-X-C motif chemokine 16	CXCL16	Q9H2A7	28	0.333333
Isoform 2 of Mitochondrial fission factor	MFF	Q9GZY8-2	33	0.333333
Nicotinamide phosphoribosyltransferase	NAMPT	P43490	56	0.333333
Transmembrane protein 65	TMEM65	Q6PI78	25	0.333333
Isoform 2 of Calcium and integrin-binding protein 1	CIB1	Q99828-2	26	0.333333
Prolow-density lipoprotein receptor-related protein 1	LRP1	Q07954	505	0.333333
Isoform 2 of Haptoglobin	HP	P00738-2	38	0.333333
Cornifin-B	SPRR1B	P22528	10	0.333333
Isoform 2 of Cilia- and flagella-associated protein 70	CFAP70	Q5T0N1-2	122	0.333333
Isoform Short of Glutaryl-CoA dehydrogenase, mitochondrial	GCDH	Q92947-2	47	0.333333
A-kinase anchor protein 12	AKAP12	Q02952	191	0.333333
Nuclear pore complex protein Nup160	NUP160	Q12769	162	0.333333
Serine--tRNA ligase, mitochondrial	SARS2	Q9NP81	58	0.333333
ATP-binding cassette sub-family D member 3	ABCD3	P28288	75	0.333333
Retinol dehydrogenase 14	RDH14	Q9HBH5	37	0.333333
Isoform 3 of Echinoderm microtubule-associated protein-like 2	EML2	O95834-3	92	0.333333
Isoform LMW of Kininogen-1	KNG1	P01042-2	48	0.333333
Calcineurin subunit B type 1	PPP3R1	P63098	19	0.333333
Polymerase delta-interacting protein 2	POLDIP2	Q9Y2S7	42	0.333333
NudC domain-containing protein 3	NUDCD3	Q8IVD9	41	0.333333
Semenogelin-1	SEMG1	P04279	52	0.666667
A-kinase anchor protein 4	AKAP4	Q5JQC9	94	0.666667
Glyceraldehyde-3-phosphate dehydrogenase, testis-specific	GAPDHS	O14556	45	0.666667
Protein MENT	MENT	Q9BUN1	37	0.666667
Prostatic acid phosphatase	ACPP	P15309	45	0.666667
Glutathione S-transferase Mu 3	GSTM3	P21266	27	0.666667
Isoform 2 of UTP--glucose-1-phosphate uridylyltransferase	UGP2	Q16851-2	56	0.666667
60S acidic ribosomal protein P0	RPLP0	P05388	34	0.666667
AFG3-like protein 2	AFG3L2	Q9Y4W6	89	0.666667
NADH dehydrogenase [ubiquinone] 1 beta subcomplex subunit 10	NDUFB10	O96000	21	0.666667
Signal peptidase complex subunit 1	SPCS1	Q9Y6A9	12	0.666667
Phosphatidylethanolamine-binding protein 1	PEBP1	P30086	21	0.666667
Cytochrome b-245 light chain	CYBA	P13498	21	0.666667
Eukaryotic translation initiation factor 3 subunit F	EIF3F	O00303	38	0.666667
Cystatin-C	CST3	P01034	16	0.666667
Alpha-2-antiplasmin	SERPINF2	P08697	55	0.666667
DnaJ homolog subfamily C member 3	DNAJC3	Q13217	58	0.666667
Filaggrin	FLG	P20930	435	0.666667
40S ribosomal protein S9	RPS9	P46781	23	0.666667
Hemopexin	HPX	P02790	52	0.666667
Neprilysin	MME	P08473	86	0.666667
DNA damage-binding protein 1	DDB1	Q16531	127	0.666667
Isoform 2 of Chitinase domain-containing protein 1	CHID1	Q9BWS9-2	48	0.666667
Sperm surface protein Sp17	SPA17	Q15506	17	0.666667
Nuclear pore glycoprotein p62	NUP62	P37198	53	0.666667
Splicing factor 3B subunit 3	SF3B3	Q15393	136	0.666667
Gastricsin	PGC	P20142	42	0.666667
Phosphoglycerate mutase 1	PGAM1	P18669	29	0.666667
Serine/threonine-protein phosphatase PGAM5, mitochondrial	PGAM5	Q96HS1	32	0.666667
Delta-aminolevulinic acid dehydratase	ALAD	P13716	36	0.666667
Isoform 2 of Nucleosome assembly protein 1-like 4	NAP1L4	Q99733-2	44	0.666667
40S ribosomal protein S5	RPS5	P46782	23	0.666667
Voltage-dependent anion-selective channel protein 1	VDAC1	P21796	31	0.666667
Histidine triad nucleotide-binding protein 3	HINT3	Q9NQE9	20	0.666667
Iron-sulfur cluster assembly 2 homolog, mitochondrial	ISCA2	Q86U28	16	0.666667
Isoform 5 of GPI transamidase component PIG-T	PIGT	Q969N2-5	60	0.666667
6-phosphogluconolactonase	PGLS	O95336	28	0.666667
3-beta-hydroxysteroid-Delta(8),Delta(7)-isomerase	EBP	Q15125	26	0.666667
Derlin-1	DERL1	Q9BUN8	29	0.666667
Isoform 4 of ER membrane protein complex subunit 1	EMC1	Q8N766-4	109	0.666667
Alpha-mannosidase 2x	MAN2A2	P49641	131	0.666667
Syntaxin-18	STX18	Q9P2W9	39	0.666667
Isoform 2 of Eukaryotic translation initiation factor 5A-1	EIF5A	P63241-2	20	0.666667
ADP-ribosylation factor 5	ARF5	P84085	21	0.666667
Isoform 6 of RNA-binding protein EWS	EWSR1	Q01844-6	63	0.666667
Ubiquitin-conjugating enzyme E2 D3	UBE2D3	P61077	17	0.666667
Disintegrin and metalloproteinase domain-containing protein 9	ADAM9	Q13443	91	0.666667
Cytochrome P450 20A1	CYP20A1	Q6UW02	52	0.666667
HIG1 domain family member 2A, mitochondrial	HIGD2A	Q9BW72	12	0.666667
Isoform 2 of Serine/threonine-protein phosphatase 2B catalytic subunit alpha isoform	PPP3CA	Q08209-2	58	0.666667
Protein PRRC1	PRRC1	Q96M27	47	0.666667
Coiled-coil domain-containing protein 180	CCDC180	Q9P1Z9	191	0.666667
Histone H2B type 1-B	HIST1H2BB	P33778	14	0.666667
Brefeldin A-inhibited guanine nucleotide-exchange protein 1	ARFGEF1	Q9Y6D6	209	0.666667
Phosphatidylinositol 4-kinase alpha	PI4KA	P42356	237	0.666667
Trinucleotide repeat-containing gene 18 protein	TNRC18	O15417	315	0.666667
Dedicator of cytokinesis protein 7	DOCK7	Q96N67	243	0.666667
Destrin	DSTN	P60981	19	0.666667
Protein JBTS17	C5orf42	Q9H799	362	0.666667
Alpha-1-acid glycoprotein 2	ORM2	P19652	24	0.666667
Isoform 3 of S-methyl-5'-thioadenosine phosphorylase	MTAP	Q13126-3	37	0.666667
Isoform 2 of Probable 28S rRNA (cytosine(4447)-C(5))-methyltransferase	NOP2	P46087-2	89	0.666667
Isoform 2 of Transportin-1	TNPO1	Q92973-2	101	0.666667
Isoform 2 of Protein kinase C and casein kinase substrate in neurons protein 2	PACSIN2	Q9UNF0-2	51	0.666667
Activating signal cointegrator 1 complex subunit 2	ASCC2	Q9H1I8	86	0.666667
Nuclear factor of activated T-cells, cytoplasmic 3	NFATC3	Q12968	116	0.666667
Isoform 2 of Bcl-2-associated transcription factor 1	BCLAF1	Q9NYF8-2	106	0.666667
Isoform 2 of Inter-alpha-trypsin inhibitor heavy chain H3	ITIH3	Q06033-2	99	0.666667
Isoform Short of E3 ubiquitin-protein ligase SMURF1	SMURF1	Q9HCE7-2	83	0.666667
Cytosol aminopeptidase	LAP3	P28838	56	1
40S ribosomal protein SA	RPSA	P08865	33	1
X-ray repair cross-complementing protein 6	XRCC6	P12956	70	1
Niemann-Pick C1 protein	NPC1	O15118	142	1
Isoform 2 of Proteasome subunit alpha type-3	PSMA3	P25788-2	28	1
DnaJ homolog subfamily C member 5	DNAJC5	Q9H3Z4	22	1
NADH dehydrogenase [ubiquinone] iron-sulfur protein 4, mitochondrial	NDUFS4	O43181	20	1
Cob(I)yrinic acid a,c-diamide adenosyltransferase, mitochondrial	MMAB	Q96EY8	27	1
Isoform 3 of Seipin	BSCL2	Q96G97-4	51	1
Solute carrier family 25 member 35	SLC25A35	Q3KQZ1	32	1
Plastin-3	PLS3	P13797	71	1
Acyl carrier protein, mitochondrial	NDUFAB1	O14561	17	1
Laminin subunit alpha-5	LAMA5	O15230	400	1
Isoform 2 of NADH dehydrogenase [ubiquinone] flavoprotein 1, mitochondrial	NDUFV1	P49821-2	50	1
ATP-citrate synthase	ACLY	P53396	121	1
Vesicle-fusing ATPase	NSF	P46459	83	1
Proteasome subunit beta type-2	PSMB2	P49721	23	1
Isoform 2 of L-amino-acid oxidase	IL4I1	Q96RQ9-2	65	1
Uncharacterized protein KIAA2013	KIAA2013	Q8IYS2	69	1
Lon protease homolog, mitochondrial	LONP1	P36776	106	1
60S ribosomal protein L6	RPL6	Q02878	33	1
S-formylglutathione hydrolase	ESD	P10768	31	1
N-acetylglucosamine-6-sulfatase	GNS	P15586	62	1
Protein lunapark	LNP	Q9C0E8	48	1
Acetolactate synthase-like protein	ILVBL	A1L0T0	68	1
Sulfhydryl oxidase 1	QSOX1	O00391	83	1
Arachidonate 5-lipoxygenase-activating protein	ALOX5AP	P20292	18	1
Glycerol kinase 3	GK3P	Q14409	61	1
NAD kinase 2, mitochondrial	NADK2	Q4G0N4	49	1
Glyoxalase domain-containing protein 4	GLOD4	Q9HC38	35	1
Adenylate kinase 9	AK9	Q5TCS8	221	1
Isoform 12 of Titin	TTN	Q8WZ42-12	3994	1
Major vault protein	MVP	Q14764	99	1
Caspase-14	CASP14	P31944	28	1
Alpha-galactosidase A	GLA	P06280	49	1
Arfaptin-1	ARFIP1	P53367	42	1
Cation-independent mannose-6-phosphate receptor	IGF2R	P11717	274	1
ORM1-like protein 1	ORMDL1	Q9P0S3	17	1
Isoform 2 of Procollagen-lysine,2-oxoglutarate 5-dioxygenase 1	PLOD1	Q02809-2	88	1
28S ribosomal protein S31, mitochondrial	MRPS31	Q92665	45	1
Metallo-beta-lactamase domain-containing protein 2	MBLAC2	Q68D91	31	1
Ras-related protein Rab-31	RAB31	Q13636	22	1
Isoform 2 of Ras/Rap GTPase-activating protein SynGAP	SYNGAP1	Q96PV0-2	141	1
Tyrosine-protein phosphatase non-receptor type substrate 1	SIRPA	P78324	55	1
Isoform 2 of Phospholipase DDHD1	DDHD1	Q8NEL9-2	97	1
Isoform Beta of Nucleolar and coiled-body phosphoprotein 1	NOLC1	Q14978-2	75	1
Serine palmitoyltransferase 2	SPTLC2	O15270	63	1
Isoform 4 of YLP motif-containing protein 1	YLPM1	P49750-4	242	1
Isoform LCRMP-1 of Dihydropyrimidinase-related protein 1	CRMP1	Q14194-2	74	1
Ubiquitin carboxyl-terminal hydrolase 11	USP11	P51784	110	1
OTU domain-containing protein 4	OTUD4	Q01804	124	1
pre-rRNA processing protein FTSJ3	FTSJ3	Q8IY81	97	1
Palladin	PALLD	Q8WX93	151	1
Isoform 3 of Clathrin interactor 1	CLINT1	Q14677-3	70	1
Translational activator of cytochrome c oxidase 1	TACO1	Q9BSH4	32	1
Lysyl oxidase homolog 3	LOXL3	P58215	83	1
Electron transfer flavoprotein-ubiquinone oxidoreductase, mitochondrial	ETFDH	Q16134	68	1.33333
40S ribosomal protein S15	RPS15	P62841	17	1.33333
Elongation factor Ts, mitochondrial	TSFM	P43897	35	1.33333
Importin subunit alpha-3	KPNA4	O00629	58	1.33333
Serine/threonine-protein phosphatase 2A activator	PTPA	Q15257	41	1.33333
Dolichyldiphosphatase 1	DOLPP1	Q86YN1	27	1.33333
Protein EFR3 homolog A	EFR3A	Q14156	93	1.33333
Ropporin-1A	ROPN1	Q9HAT0	24	1.33333
Polyribonucleotide nucleotidyltransferase 1, mitochondrial	PNPT1	Q8TCS8	86	1.33333
Proteasome subunit alpha type-6	PSMA6	P60900	27	1.33333
Polyadenylate-binding protein 1	PABPC1	P11940	71	1.33333
Isoform 3 of Alpha-1,2-mannosyltransferase ALG9	ALG9	Q9H6U8-3	71	1.33333
Isocitrate dehydrogenase [NAD] subunit gamma, mitochondrial	IDH3G	P51553	43	1.33333
Integral membrane protein 2B	ITM2B	Q9Y287	30	1.33333
Protein-glutamine gamma-glutamyltransferase E	TGM3	Q08188	77	1.33333
60S ribosomal protein L5	RPL5	P46777	34	1.33333
Anoctamin-10	ANO10	Q9NW15	76	1.33333
Protein Mpv17	MPV17	P39210	20	1.33333
Beta-hexosaminidase subunit alpha	HEXA	P06865	61	1.33333
Isoform 2 of Protein ABHD17B	ABHD17B	Q5VST6-2	33	1.33333
Nicalin	NCLN	Q969V3	63	1.33333
Alpha-(1,6)-fucosyltransferase	FUT8	Q9BYC5	67	1.33333
Calcium signal-modulating cyclophilin ligand	CAMLG	P49069	33	1.33333
Calcium-binding protein 39	CAB39	Q9Y376	40	1.33333
Autophagy-related protein 9A	ATG9A	Q7Z3C6	94	1.33333
Isoform 2 of ATPase WRNIP1	WRNIP1	Q96S55-2	69	1.33333
Ribonuclease T2	RNASET2	O00584	29	1.33333
Mitochondrial import inner membrane translocase subunit Tim9	TIMM9	Q9Y5J7	10	1.33333
Coiled-coil domain-containing protein 58	CCDC58	Q4VC31	17	1.33333
Neurogenic locus notch homolog protein 2	NOTCH2	Q04721	265	1.33333
Sialin	SLC17A5	Q9NRA2	55	1.33333
Bromodomain-containing protein 4	BRD4	O60885	152	1.33333
Mitochondrial chaperone BCS1	BCS1L	Mitochondrial chaperone BCS1	48	1.33333
Isoform 4 of Acyl-coenzyme A thioesterase 9, mitochondrial	ACOT9	Q9Y305-4	51	1.33333
Ubiquinone biosynthesis protein COQ9, mitochondrial	COQ9	O75208	36	1.33333
Isoform I of Septin-6	SEPT6	Q14141-2	49	1.33333
Isoform 3 of Protein phosphatase 1A	PPM1A	P35813-3	51	1.33333
Antigen peptide transporter 2	TAP2	Q03519	76	1.33333
IQ motif and SEC7 domain-containing protein 1	IQSEC1	Q6DN90	108	1.33333
FYVE, RhoGEF and PH domain-containing protein 1	FGD1	P98174	107	1.33333
Protein Shroom2	SHROOM2	Q13796	176	1.33333
Protein Red	IK	Q13123	66	1.33333
Isoform 2 of Myb-binding protein 1A	MYBBP1A	Q9BQG0-2	149	1.33333
Isoform 2 of Gephyrin	GPHN	Q9NQX3-2	83	1.33333
Protein diaphanous homolog 2	DIAPH2	O60879	126	1.33333
Nucleoside diphosphate kinase, mitochondrial	NME4	O00746	21	1.33333
Isoform 2 of T-cell surface glycoprotein CD8 alpha chain	CD8A	P01732-2	22	1.33333
TBC1 domain family member 5	TBC1D5	Q92609	89	1.33333
BTB/POZ domain-containing protein KCTD1	KCTD1	Q719H9	29	1.33333
Acrosin-binding protein	ACRBP	Q8NEB7	61	1.66667
T-complex protein 1 subunit eta	CCT7	Q99832	59	1.66667
Normal mucosa of esophagus-specific gene 1 protein	NMES1	Q9C002	10	1.66667
Nuclear pore complex protein Nup93	NUP93	Q8N1F7	93	1.66667
A-kinase anchor protein 3	AKAP3	O75969	95	1.66667
Proteasome subunit beta type-1	PSMB1	P20618	26	1.66667
Cleft lip and palate transmembrane protein 1	CLPTM1	O96005	76	1.66667
Proteasome subunit alpha type-4	PSMA4	P25789	29	1.66667
Cytochrome c oxidase subunit 5B, mitochondrial	COX5B	P10606	14	1.66667
X-ray repair cross-complementing protein 5	XRCC5	P13010	83	1.66667
Glycerophosphodiester phosphodiesterase domain-containing protein 1	GDPD1	Q8N9F7	36	1.66667
Protoporphyrinogen oxidase	PPOX	P50336	51	1.66667
ADP-ribosyl cyclase/cyclic ADP-ribose hydrolase 2	BST1	Q10588	36	1.66667
Ribonuclease inhibitor	RNH1	P13489	50	1.66667
Selenoprotein P	SELENOP	P49908	43	1.66667
Isoform 2 of PITH domain-containing protein 1	PITHD1	Q9GZP4-2	24	1.66667
N(4)-(beta-N-acetylglucosaminyl)-L-asparaginase	AGA	P20933	37	1.66667
Immunoglobulin kappa variable 3-20	IGKV3-20	P01619	13	1.66667
Pyruvate dehydrogenase phosphatase regulatory subunit, mitochondrial	PDPR	Q8NCN5	99	1.66667
Sorcin	SRI	P30626	22	1.66667
Protein RFT1 homolog	RFT1	Q96AA3	60	1.66667
NFU1 iron-sulfur cluster scaffold homolog, mitochondrial	NFU1	Q9UMS0	28	1.66667
Coatomer subunit beta	COPB1	P53618	107	1.66667
Probable 2-oxoglutarate dehydrogenase E1 component DHKTD1, mitochondrial	DHTKD1	Q96HY7	103	1.66667
Vesicle transport through interaction with t-SNAREs homolog 1B	VTI1B	Q9UEU0	27	1.66667
Putative lipocalin 1-like protein 1	LCN1P1	Q5VSP4	18	1.66667
Arginine-glutamic acid dipeptide repeats protein	RERE	Q9P2R6	172	1.66667
V-type proton ATPase subunit d 1	ATP6V0D1	P61421	40	1.66667
Isoform 4 of Kinesin-like protein KIF2A	KIF2A	O00139-4	84	1.66667
Ras-related protein Rab-22A	RAB22A	Q9UL26	22	1.66667
Glycerophosphodiester phosphodiesterase 1	GDE1	Q9NZC3	38	1.66667
HLA class II histocompatibility antigen gamma chain	CD74	P04233	34	1.66667
Legumain	LGMN	Q99538	49	1.66667
Isoform 2 of E3 ubiquitin-protein ligase MYCBP2	MYCBP2	O75592-2	510	1.66667
Isoform 4 of Myomegalin	PDE4DIP	Q5VU43-4	267	1.66667
CLIP-associating protein 1	CLASP1	Q7Z460	169	1.66667
Isoform 5 of ARF GTPase-activating protein GIT2	GIT2	Q14161-5	81	1.66667
Isoform 2 of Heterogeneous nuclear ribonucleoprotein R	HNRNPR	O43390-2	71	1.66667
Transcription intermediary factor 1-beta	TRIM28	Q13263	89	1.66667
Isoform 3 of Serine/threonine-protein kinase SIK3	SIK3	Q9Y2K2-3	125	1.66667
Isoform 2 of C-terminal-binding protein 1	CTBP1	Q13363-2	46	1.66667
Mothers against decapentaplegic homolog 4	SMAD4	Q13485	60	1.66667
Isoform 2 of Cleavage and polyadenylation specificity factor subunit 6	CPSF6	Q16630-2	63	1.66667
S-phase kinase-associated protein 1	SKP1	P63208	19	2
Mitochondrial-processing peptidase subunit beta	PMPCB	O75439	54	2
Peroxisomal membrane protein 11B	PEX11B	O96011	28	2
Putative transferase CAF17, mitochondrial	IBA57	Q5T440	38	2
Proteasome activator complex subunit 1	PSME1	Q06323	29	2
Stress-induced-phosphoprotein 1	STIP1	P31948	63	2
Isoform 3 of Golgi pH regulator A	GPR89A	B7ZAQ6-3	50	2
Fatty acid synthase	FASN	P49327	273	2
Isoform 2 of Large proline-rich protein BAG6	BAG6	P46379-2	119	2
Bleomycin hydrolase	BLMH	Q13867	53	2
Growth hormone-inducible transmembrane protein	GHITM	Q9H3K2	37	2
Translin	TSN	Q15631	26	2
Sigma non-opioid intracellular receptor 1	SIGMAR1	Q99720	25	2
Isoform 2 of AP-2 complex subunit beta	AP2B1	P63010-2	106	2
Aspartate--tRNA ligase, mitochondrial	DARS2	Q6PI48	74	2
Isoform 4 of Prostaglandin E synthase 3	PTGES3	Q15185-4	16	2
Isoform 2 of Glucose-6-phosphate exchanger SLC37A4	SLC37A4	O43826-2	49	2
Ganglioside-induced differentiation-associated protein 1	GDAP1	Q8TB36	41	2
Ferritin light chain	FTL	P02792	20	2
Heterogeneous nuclear ribonucleoprotein L	HNRNPL	P14866	64	2
Isoform 2 of Ribose-phosphate pyrophosphokinase 2	PRPS2	P11908-2	35	2
Methylcrotonoyl-CoA carboxylase beta chain, mitochondrial	MCCC2	Q9HCC0	61	2
Arginase-1	ARG1	P05089	35	2
Skin-specific protein 32	XP32	Q5T750	26	2
Phosphoglucomutase-1	PGM1	P36871	61	2
Mitochondrial intermembrane space import and assembly protein 40	CHCHD4	Q8N4Q1	16	2
Ubiquitin-conjugating enzyme E2 L3	UBE2L3	P68036	18	2
Serine/threonine-protein phosphatase PP1-beta catalytic subunit	PPP1CB	P62140	37	2
Tumor susceptibility gene 101 protein	TSG101	Q99816	44	2
DDB1- and CUL4-associated factor 7	DCAF7	P61962	39	2
Isoform 2 of Galactosylgalactosylxylosylprotein 3-beta-glucuronosyltransferase 3	B3GAT3	O94766-2	35	2
Ephrin-B1	EFNB1	P98172	38	2
Isoform Del-1790 of Myosin light chain kinase, smooth muscle	MYLK	Q15746-6	211	2
Isoform 3 of H(+)/Cl(-) exchange transporter 3	CLCN3	P51790-4	88	2
Neuroblastoma-amplified sequence	NBAS	A2RRP1	269	2
Leucine-rich repeat-containing protein 32	LRRC32	Q14392	72	2
HLA class I histocompatibility antigen, Cw-4 alpha chain	HLA-C	P30504	41	2
Dystroglycan	DAG1	Q14118	97	2
E3 ubiquitin-protein ligase TRIM58	TRIM58	Q8NG06	55	2
Isoform 2 of Rho guanine nucleotide exchange factor 2	ARHGEF2	Q92974-2	111	2
Probable ATP-dependent RNA helicase DDX6	DDX6	P26196	54	2
RNA-binding protein 25	RBM25	P49756	100	2
Insulin receptor substrate 1	IRS1	P35568	132	2
RNA-binding protein 27	RBM27	Q9P2N5	119	2
Isoform 3 of Protein bicaudal D homolog 1	BICD1	Q96G01-3	100	2
NHS-like protein 1	NHSL1	Q5SYE7	171	2
Isoform N-OCT 5A of POU domain, class 3, transcription factor 2	POU3F2	P20265-2	29	2
Cat eye syndrome critical region protein 2	CECR2	Q9BXF3	164	2
Isoform 4 of Probable ATP-dependent RNA helicase DDX17	DDX17	Q92841-3	73	2
Wiskott-Aldrich syndrome protein family member 2	WASF2	Q9Y6W5	54	2
Kinectin	KTN1	Q86UP2	156	2.33333
Isoform 2 of Succinate-semialdehyde dehydrogenase, mitochondrial	ALDH5A1	P51649-2	59	2.33333
Annexin A4	ANXA4	P09525	36	2.33333
Isoform 2 of Secretory carrier-associated membrane protein 4	SCAMP4	Q969E2-2	22	2.33333
Small nuclear ribonucleoprotein Sm D2	SNRPD2	P62316	14	2.33333
Elongation factor 2	EEF2	P13639	95	2.33333
Zinc-alpha-2-glycoprotein	AZGP1	P25311	34	2.33333
Glycerol kinase 2	GK2	Q14410	61	2.33333
Olfactomedin-4	OLFM4	Q6UX06	57	2.33333
Ezrin	EZR	P15311	69	2.33333
CDGSH iron-sulfur domain-containing protein 1	CISD1	Q9NZ45	12	2.33333
NADH dehydrogenase [ubiquinone] iron-sulfur protein 5	NDUFS5	O43920	13	2.33333
HLA class II histocompatibility antigen, DRB1-1 beta chain	HLA-DRB1	P04229	30	2.33333
Isoform 2 of Transmembrane protein 245	TMEM245	Q9H330-2	97	2.33333
Protein S100-A7	S100A7	P31151	11	2.33333
Ubiquitin-conjugating enzyme E2 N	UBE2N	P61088	17	2.33333
Isoform 2 of AP-2 complex subunit alpha-2	AP2A2	O94973-2	104	2.33333
Peptidoglycan recognition protein 1	PGLYRP1	O75594	22	2.33333
Isoform 2 of Very long-chain acyl-CoA synthetase	SLC27A2	O14975-2	65	2.33333
Isoform Short of Platelet-derived growth factor subunit A	PDGFA	P04085-2	22	2.33333
Serine palmitoyltransferase 1	SPTLC1	O15269	53	2.33333
Ras-related protein Rab-30	RAB30	Q15771	23	2.33333
PDZ and LIM domain protein 7	PDLIM7	Q9NR12	50	2.33333
Isoform 9 of Multidrug resistance-associated protein 1	ABCC1	P33527-9	173	2.33333
GDP-Man:Man(3)GlcNAc(2)-PP-Dol alpha-1,2-mannosyltransferase	ALG11	Q2TAA5	56	2.33333
Complement C1q subcomponent subunit B	C1QB	P02746	27	2.33333
Coatomer subunit gamma-1	COPG1	Q9Y678	98	2.33333
HLA class II histocompatibility antigen, DRB1-9 beta chain	HLA-DRB1	Q9TQE0	30	2.33333
Twinfilin-2	TWF2	Q6IBS0	40	2.33333
Tubulin beta-2B chain	TUBB2B	Q9BVA1	50	2.33333
tRNA-splicing ligase RtcB homolog	RTCB	Q9Y3I0	55	2.33333
Threonine--tRNA ligase, mitochondrial	TARS2	Q9BW92	81	2.33333
Mothers against decapentaplegic homolog 1	SMAD1	Q15797	52	2.33333
Isoform 3 of Mitogen-activated protein kinase kinase kinase kinase 4	MAP4K4	O95819-3	151	2.33333
Double-stranded RNA-specific adenosine deaminase	ADAR	P55265	136	2.33333
Probable helicase with zinc finger domain	HELZ	P42694	219	2.33333
Isoform 2 of Ribonucleoprotein PTB-binding 1	RAVER1	Q8IY67-2	78	2.33333
UPF0687 protein C20orf27	C20orf27	Q9GZN8	19	2.33333
T-complex protein 1 subunit delta	CCT4	P50991	58	2.66667
Stromal cell-derived factor 2-like protein 1	SDF2L1	Q9HCN8	24	2.66667
Oligoribonuclease, mitochondrial	REXO2	Q9Y3B8	27	2.66667
Protein FAM162A	FAM162A	Q96A26	17	2.66667
NADH dehydrogenase [ubiquinone] iron-sulfur protein 7, mitochondrial	NDUFS7	O75251	24	2.66667
Cytochrome b-c1 complex subunit 6, mitochondrial	UQCRH	P07919	11	2.66667
HLA class II histocompatibility antigen, DRB1-11 beta chain	HLA-DRB1	P20039	30	2.66667
Isoform TGN46 of Trans-Golgi network integral membrane protein 2	TGOLN2	O43493-2	46	2.66667
Phosphoglycerate mutase 2	PGAM2	P15259	29	2.66667
NADH dehydrogenase [ubiquinone] 1 alpha subcomplex subunit 9, mitochondrial	NDUFA9	Q16795	43	2.66667
Alpha-2-HS-glycoprotein	AHSG	P02765	39	2.66667
Isoform 2 of Cell cycle and apoptosis regulator protein 2	CCAR2	Q8N163-2	103	2.66667
Isoform 2 of Annexin A7	ANXA7	P20073-2	50	2.66667
Calmodulin-like protein 5	CALML5	Q9NZT1	16	2.66667
DnaJ homolog subfamily B member 6	DNAJB6	O75190	36	2.66667
Lipase maturation factor 2	LMF2	Q9BU23	80	2.66667
55 kDa erythrocyte membrane protein	MPP1	Q00013	52	2.66667
Consortin	CNST	Q6PJW8	80	2.66667
AP-3 complex subunit beta-1	AP3B1	O00203	121	2.66667
Armadillo repeat-containing X-linked protein 3	ARMCX3	Q9UH62	43	2.66667
Regulator of G-protein signaling 18	RGS18	Q9NS28	28	2.66667
CD180 antigen	CD180	Q99467	74	2.66667
Isoform 7 of Mitochondrial Rho GTPase 1	RHOT1	Q8IXI2-7	76	2.66667
Coronin-1B	CORO1B	Q9BR76	54	2.66667
Isoform Beta of cGMP-dependent protein kinase 1	PRKG1	Q13976-2	78	2.66667
Isoform 3 of Tetraspanin-32	TSPAN32	Q96QS1-3	28	2.66667
[Pyruvate dehydrogenase [acetyl-transferring]]-phosphatase 1, mitochondrial	PDP1	Q9P0J1	61	2.66667
Transmembrane protein 41B	TMEM41B	Q5BJD5	33	2.66667
Inhibitor of nuclear factor kappa-B kinase-interacting protein	IKBIP	Q70UQ0	39	2.66667
Cytoplasmic protein NCK2	NCK2	O43639	43	2.66667
Rho-associated protein kinase 1	ROCK1	Q13464	158	2.66667
Isoform 2 of Protein transport protein Sec31A	SEC31A	O94979-2	132	2.66667
DNA ligase 3	LIG3	P49916	113	2.66667
Isoform 4 of R3H domain-containing protein 1	R3HDM1	Q15032-4	115	2.66667
Cyclin-dependent kinase 11A	CDK11A	Q9UQ88	91	2.66667
Glycine dehydrogenase (decarboxylating), mitochondrial	GLDC	P23378	113	2.66667
Isoform 5 of MMS19 nucleotide excision repair protein homolog	MMS19	Q96T76-8	116	2.66667
Isoform 5 of Nuclear factor 1 B-type	NFIB	O00712-5	55	2.66667
Isoform 2 of OTU domain-containing protein 7B	OTUD7B	Q6GQQ9-2	89	2.66667
Importin subunit beta-1	KPNB1	Q14974	97	3
T-complex protein 1 subunit alpha	TCP1	P17987	60	3
Phospholipid hydroperoxide glutathione peroxidase, mitochondrial	GPX4	P36969	22	3
Myeloid-associated differentiation marker	MYADM	Q96S97	35	3
BRI3-binding protein	BRI3BP	Q8WY22	28	3
Ras GTPase-activating-like protein IQGAP1	IQGAP1	P46940	189	3
Succinate--CoA ligase [ADP/GDP-forming] subunit alpha, mitochondrial	SUCLG1	P53597	36	3
Isoform 2 of Heterogeneous nuclear ribonucleoprotein M	HNRNPM	P52272-2	74	3
Selenoprotein F	SELENOF	O60613	18	3
CD59 glycoprotein	CD59	P13987	14	3
Stomatin-like protein 2, mitochondrial	STOML2	Q9UJZ1	39	3
Dihydroorotate dehydrogenase (quinone), mitochondrial	DHODH	Q02127	43	3
Superoxide dismutase [Cu-Zn]	SOD1	P00441	16	3
Isoform 3 of E3 ubiquitin-protein ligase synoviolin	SYVN1	Q86TM6-3	68	3
Small nuclear ribonucleoprotein Sm D1	SNRPD1	P62314	13	3
GrpE protein homolog 1, mitochondrial	GRPEL1	Q9HAV7	24	3
NADH dehydrogenase [ubiquinone] 1 alpha subcomplex subunit 10, mitochondrial	NDUFA10	O95299	41	3
Cytochrome b-c1 complex subunit 9	UQCR10	Q9UDW1	7	3
Syntaxin-8	STX8	Q9UNK0	27	3
NADH dehydrogenase [ubiquinone] 1 alpha subcomplex subunit 6	NDUFA6	P56556	18	3
MICOS complex subunit MIC19	CHCHD3	Q9NX63	26	3
ELMO domain-containing protein 2	ELMOD2	Q8IZ81	35	3
Acyl-protein thioesterase 1	LYPLA1	O75608	25	3
Prostaglandin E synthase 2	PTGES2	Q9H7Z7	42	3
Vesicle-associated membrane protein 8	VAMP8	Q9BV40	11	3
Cytochrome c oxidase subunit NDUFA4	NDUFA4	O00483	9	3
Lysocardiolipin acyltransferase 1	LCLAT1	Q6UWP7	49	3
Lysophosphatidylcholine acyltransferase 1	LPCAT1	Q8NF37	59	3
Chloride intracellular channel protein 4	CLIC4	Q9Y696	29	3
Isoform 2 of ATP-binding cassette sub-family B member 7, mitochondrial	ABCB7	O75027-2	83	3
Isoform 3 of Abl interactor 1	ABI1	Q8IZP0-3	49	3
Isoform 2 of Septin-2	SEPT2	Q15019-2	45	3
Isoform 2 of Transmembrane protein with metallophosphoesterase domain	TMPPE	Q6ZT21-2	34	3
Serpin B9	SERPINB9	P50453	42	3
Haloacid dehalogenase-like hydrolase domain-containing protein 3	HDHD3	Q9BSH5	28	3
Isoform 2 of Utrophin	UTRN	P46939-2	395	3
Isoform 3 of Cleavage and polyadenylation specificity factor subunit 7	CPSF7	Q8N684-3	56	3
Deubiquitinating protein VCIP135	VCPIP1	Q96JH7	134	3
Pre-mRNA-processing factor 6	PRPF6	O94906	107	3
DNA topoisomerase 1	TOP1	P11387	91	3
Acyl-coenzyme A thioesterase 13	ACOT13	Q9NPJ3	15	3.33333
Isoform J of Membrane cofactor protein	CD46	P15529-6	41	3.33333
Poly [ADP-ribose] polymerase 1	PARP1	P09874	113	3.33333
Oligosaccharyltransferase complex subunitTC	OSTC	Q9NRP0	17	3.33333
Acylpyruvase FAHD1, mitochondrial	FAHD1	Q6P587	25	3.33333
Carnitine O-palmitoyltransferase 1, muscle isoform	CPT1B	Q92523	88	3.33333
Annexin A5	ANXA5	P08758	36	3.33333
Proteasome subunit alpha type-2	PSMA2	P25787	26	3.33333
Isoform 2 of cAMP-dependent protein kinase catalytic subunit alpha	PRKACA	P17612-2	40	3.33333
Proteasome subunit beta type-3	PSMB3	P49720	23	3.33333
Voltage-gated hydrogen channel 1	HVCN1	Q96D96	32	3.33333
Deoxyuridine 5'-triphosphate nucleotidohydrolase, mitochondrial	DUT	P33316	27	3.33333
Acyl-CoA dehydrogenase family member 9, mitochondrial	ACAD9	Q9H845	69	3.33333
Heat shock protein 75 kDa, mitochondrial	TRAP1	Q12931	80	3.33333
Fatty acid-binding protein, epidermal	FABP5	Q01469	15	3.33333
Isoform 2 of Calcium-binding mitochondrial carrier protein Aralar2	SLC25A13	Q9UJS0-2	74	3.33333
NAD(P)H-hydrate epimerase	NAXE	Q8NCW5	32	3.33333
Isoform 2 of Endoplasmic reticulum aminopeptidase 1	ERAP1	Q9NZ08-2	108	3.33333
Heterogeneous nuclear ribonucleoproteins C1/C2	HNRNPC	P07910	34	3.33333
Isoform 2 of Annexin A11	ANXA11	P50995-2	51	3.33333
ATP synthase subunit delta, mitochondrial	ATP5D	P30049	17	3.33333
Major facilitator superfamily domain-containing protein 10	MFSD10	Q14728	48	3.33333
Isoform 2 of Golgi apparatus protein 1	GLG1	Q92896-2	137	3.33333
UDP-glucose 6-dehydrogenase	UGDH	O60701	55	3.33333
Charged multivesicular body protein 6	CHMP6	Q96FZ7	23	3.33333
Protein kish-A	TMEM167A	Q8TBQ9	8	3.33333
Apolipoprotein C-III	APOC3	P02656	11	3.33333
Fibulin-5	FBLN5	Q9UBX5	50	3.33333
Isoform 4 of Tumor protein D54	TPD52L2	O43399-4	21	3.33333
Protein S100-A6	S100A6	P06703	10	3.33333
Guanine nucleotide-binding protein G(I)/G(S)/G(O) subunit gamma-11	GNG11	P61952	8	3.33333
Cathepsin S	CTSS	P25774	37	3.33333
Tropomodulin-3	TMOD3	Q9NYL9	40	3.33333
Isoform 2 of Serine/threonine-protein phosphatase PP1-alpha catalytic subunit	PPP1CA	P62136-2	39	3.33333
Polypeptide N-acetylgalactosaminyltransferase 1	GALNT1	Q10472	64	3.33333
Tyrosine-protein kinase BTK	BTK	Q06187	76	3.33333
Apolipoprotein D	APOD	P05090	21	3.33333
Ficolin-1	FCN1	O00602	35	3.33333
Guanine nucleotide-binding protein G(i) subunit alpha-1	GNAI1	P63096	40	3.33333
Importin-7	IPO7	O95373	120	3.33333
CBP80/20-dependent translation initiation factor	CTIF	O43310	68	3.33333
Isoform 3 of Rho guanine nucleotide exchange factor 7	ARHGEF7	Q14155-3	88	3.33333
Isoform 2 of Probable ATP-dependent RNA helicase DDX5	DDX5	P17844-2	61	3.33333
D-2-hydroxyglutarate dehydrogenase, mitochondrial	D2HGDH	Q8N465	56	3.33333
Isoform 2 of Far upstream element-binding protein 1	FUBP1	Q96AE4-2	69	3.33333
T-complex protein 1 subunit gamma	CCT3	P49368	61	3.66667
Isoform 2 of Epimerase family protein SDR39U1	SDR39U1	Q9NRG7-2	31	3.66667
ERO1-like protein alpha	ERO1A	Q96HE7	54	3.66667
Alpha-1-acid glycoprotein 1	ORM1	P02763	24	3.66667
Chitinase-3-like protein 1	CHI3L1	P36222	43	3.66667
ATP synthase subunit s, mitochondrial	ATP5S	Q99766	25	3.66667
Isoform 2 of ATP-binding cassette sub-family B member 6, mitochondrial	ABCB6	Q9NP58-4	89	3.66667
Alpha-centractin	ACTR1A	P61163	43	3.66667
Mitochondrial pyruvate carrier 2	MPC2	O95563	14	3.66667
Heterogeneous nuclear ribonucleoprotein U-like protein 2	HNRNPUL2	Q1KMD3	85	3.66667
Protein FAM210A	FAM210A	Q96ND0	31	3.66667
Isoform 2 of B-cell receptor-associated protein 29	BCAP29	Q9UHQ4-2	41	3.66667
60S ribosomal protein L7	RPL7	P18124	29	3.66667
BET1 homolog	BET1	O15155	13	3.66667
Immediate early response 3-interacting protein 1	IER3IP1	Q9Y5U9	9	3.66667
Liver carboxylesterase 1	CES1	P23141	63	3.66667
Signal recognition particle 9 kDa protein	SRP9	P49458	10	3.66667
POTE ankyrin domain family member E	POTEE	Q6S8J3	121	3.66667
Myeloid cell nuclear differentiation antigen	MNDA	P41218	46	3.66667
Ras-related protein Rab-3D	RAB3D	O95716	24	3.66667
Isoform 3 of Leukocyte immunoglobulin-like receptor subfamily B member 2	LILRB2	Q8N423-3	55	3.66667
Synaptosomal-associated protein 29	SNAP29	O95721	29	3.66667
Mast cell-expressed membrane protein 1	MCEMP1	Q8IX19	21	3.66667
Immunoglobulin alpha Fc receptor	FCAR	P24071	32	3.66667
Cyclic GMP-AMP synthase	MB21D1	Q8N884	59	3.66667
Signal recognition particle receptor subunit alpha	SRPRA	P08240	70	3.66667
Isoform 3 of Glutaminase kidney isoform, mitochondrial	GLS	O94925-3	65	3.66667
Isoform 3 of Serine/arginine-rich splicing factor 7	SRSF7	Q16629-3	15	3.66667
Calponin-2	CNN2	Q99439	34	3.66667
Protein S100-A4	S100A4	P26447	12	3.66667
Propionyl-CoA carboxylase alpha chain, mitochondrial	PCCA	P05165	80	3.66667
Calcium homeostasis endoplasmic reticulum protein	CHERP	Q8IWX8	104	3.66667
Liprin-alpha-1	PPFIA1	Q13136	136	3.66667
AMP deaminase 2	AMPD2	Q01433	101	3.66667
Axin-1	AXIN1	O15169	96	3.66667
Retrotransposon-derived protein PEG10	PEG10	Q86TG7	80	3.66667
Epididymal secretory protein E1	NPC2	P61916	17	4
Protein jagunal homolog 1	JAGN1	Q8N5M9	21	4
Protein canopy homolog 2	CNPY2	Q9Y2B0	21	4
Isoform 2 of Heterogeneous nuclear ribonucleoprotein K	HNRNPK	P61978-2	51	4
Long-chain-fatty-acid--CoA ligase 3	ACSL3	O95573	80	4
Thioredoxin reductase 2, mitochondrial	TXNRD2	Q9NNW7	57	4
Protein DJ-1	PARK7	Q99497	20	4
60S ribosomal protein L11	RPL11	P62913	20	4
Transaldolase	TALDO1	P37837	38	4
ATPase ASNA1	ASNA1	O43681	39	4
Long-chain fatty acid transport protein 4	SLC27A4	Q6P1M0	72	4
Microsomal glutathione S-transferase 1	MGST1	P10620	18	4
PDZ domain-containing protein 8	PDZD8	Q8NEN9	129	4
Isoform 3 of CD97 antigen	CD97	P48960-3	87	4
Dol-P-Glc:Glc(2)Man(9)GlcNAc(2)-PP-Dol alpha-1,2-glucosyltransferase	ALG10	Q5BKT4	56	4
Thyroid hormone receptor-associated protein 3	THRAP3	Q9Y2W1	109	4
Ragulator complex protein LAMTOR3	LAMTOR3	Q9UHA4	14	4
Bone marrow proteoglycan	PRG2	P13727	25	4
SH3 domain-binding glutamic acid-rich-like protein	SH3BGRL	O75368	13	4
Immunoglobulin heavy variable 3-74	IGHV3-74	A0A0B4J1X5	13	4
Ragulator complex protein LAMTOR2	LAMTOR2	Q9Y2Q5	14	4
Peptidyl-prolyl cis-trans isomerase FKBP1A	FKBP1A	P62942	12	4
Probable cysteine--tRNA ligase, mitochondrial	CARS2	Q9HA77	62	4
Isoform 2 of Glycine amidinotransferase, mitochondrial	GATM	P50440-2	45	4
Cathepsin W	CTSW	P56202	42	4
Tetratricopeptide repeat protein 1	TTC1	Q99614	34	4
Trophoblast glycoprotein	TPBG	Q13641	46	4
Isoform 3 of Vacuolar protein sorting-associated protein 13C	VPS13C	Q709C8-3	417	4
Isoform 2 of Butyrophilin subfamily 3 member A2	BTN3A2	P78410-2	34	4
Deoxyribonuclease-1-like 1	DNASE1L1	P49184	34	4
Adenomatous polyposis coli protein	APC	P25054	312	4
Isoform 2 of Segment polarity protein dishevelled homolog DVL-3	DVL3	Q92997-2	76	4
Isoform 2 of F-box only protein 21	FBXO21	O94952-1	71	4
FUN14 domain-containing protein 2	FUNDC2	Q9BWH2	21	4.33333
DnaJ homolog subfamily A member 2	DNAJA2	O60884	46	4.33333
Tissue alpha-L-fucosidase	FUCA1	P04066	54	4.33333
NADH dehydrogenase [ubiquinone] 1 alpha subcomplex subunit 5	NDUFA5	Q16718	13	4.33333
Neutrophil elastase	ELANE	P08246	29	4.33333
Metalloproteinase inhibitor 1	TIMP1	P01033	23	4.33333
Branched-chain-amino-acid aminotransferase, mitochondrial	BCAT2	O15382	44	4.33333
Isoleucine--tRNA ligase, mitochondrial	IARS2	Q9NSE4	114	4.33333
ATP synthase subunit gamma, mitochondrial	ATP5C1	P36542	33	4.33333
Calcium-binding mitochondrial carrier protein Aralar1	SLC25A12	O75746	75	4.33333
Isoform 2 of Protein-L-isoaspartate(D-aspartate) O-methyltransferase	PCMT1	P22061-2	25	4.33333
Serpin B12	SERPINB12	Q96P63	46	4.33333
Protein FAM3C	FAM3C	Q92520	25	4.33333
Isoform 2 of ATPase family AAA domain-containing protein 3A	ATAD3A	Q9NVI7-2	66	4.33333
Endoplasmic reticulum-Golgi intermediate compartment protein 1	ERGIC1	Q969X5	33	4.33333
Programmed cell death 6-interacting protein	PDCD6IP	Q8WUM4	96	4.33333
Sialic acid-binding Ig-like lectin 5	SIGLEC5	O15389	61	4.33333
Protein flightless-1 homolog	FLII	Q13045	145	4.33333
Isoform 2 of Phospholipid transfer protein C2CD2L	C2CD2L	O14523-2	76	4.33333
Isoform 3 of Protein tweety homolog 3	TTYH3	Q9C0H2-3	38	4.33333
WD repeat and FYVE domain-containing protein 1	WDFY1	Q8IWB7	46	4.33333
Catechol O-methyltransferase domain-containing protein 1	COMTD1	Q86VU5	29	4.33333
Protein diaphanous homolog 1	DIAPH1	O60610	141	4.33333
Isoform 3 of Microtubule-associated protein RP/EB family member 2	MAPRE2	Q15555-3	36	4.33333
Isoform 2 of GH3 domain-containing protein	GHDC	Q8N2G8-2	51	4.33333
Isoform 3 of Nuclear receptor corepressor 2	NCOR2	Q9Y618-3	274	4.33333
Protein FAM193A	FAM193A	P78312	140	4.33333
Probable C-mannosyltransferase DPY19L2	DPY19L2	Q6NUT2	87	4.66667
Zona pellucida-binding protein 1	ZPBP	Q9BS86	40	4.66667
Elongation factor 1-gamma	EEF1G	P26641	50	4.66667
T-complex protein 1 subunit beta	CCT2	P78371	57	4.66667
Glucose-6-phosphate isomerase	GPI	P06744	63	4.66667
Isoform 3 of Torsin-1A-interacting protein 1	TOR1AIP1	Q5JTV8-3	66	4.66667
Macrophage migration inhibitory factor	MIF	P14174	12	4.66667
Isoform 3 of Dynactin subunit 1	DCTN1	Q14203-3	137	4.66667
Protein sel-1 homolog 1	SEL1L	Q9UBV2	89	4.66667
Arylsulfatase A	ARSA	P15289	54	4.66667
T-complex protein 1 subunit zeta	CCT6A	P40227	58	4.66667
Mitochondrial-processing peptidase subunit alpha	PMPCA	Q10713	58	4.66667
Endoplasmic reticulum metallopeptidase 1	ERMP1	Q7Z2K6	100	4.66667
Dihydroxyacetone phosphate acyltransferase	GNPAT	O15228	77	4.66667
Up-regulated during skeletal muscle growth protein 5	USMG5	Q96IX5	6	4.66667
Transmembrane emp24 domain-containing protein 1	TMED1	Q13445	25	4.66667
GDH/6PGL endoplasmic bifunctional protein	H6PD	O95479	89	4.66667
Mitochondrial import inner membrane translocase subunit TIM44	TIMM44	O43615	51	4.66667
Alpha-N-acetylglucosaminidase	NAGLU	P54802	82	4.66667
Isoform 2 of Phospholipid scramblase 1	PLSCR1	O15162-2	27	4.66667
Beta-hexosaminidase subunit beta	HEXB	P07686	63	4.66667
Pentraxin-related protein PTX3	PTX3	P26022	42	4.66667
Isoform 2 of Surfeit locus protein 1	SURF1	Q15526-2	32	4.66667
Heterochromatin protein 1-binding protein 3	HP1BP3	Q5SSJ5	61	4.66667
Early endosome antigen 1	EEA1	Q15075	162	4.66667
Isoform Short of Endoglin	ENG	P17813-2	68	4.66667
Na(+)/H(+) exchange regulatory cofactor NHE-RF1	SLC9A3R1	O14745	39	4.66667
Isoform XLas-2 of Guanine nucleotide-binding protein G(s) subunit alpha isoforms XLas	GNAS	Q5JWF2-2	110	4.66667
Beta-1,4-galactosyltransferase 1	B4GALT1	P15291	44	4.66667
Mitochondrial Rho GTPase 2	RHOT2	Q8IXI1	68	4.66667
HLA class I histocompatibility antigen, B-37 alpha chain	HLA-B	P18463	40	4.66667
Isoform Beta-1 of DNA topoisomerase 2-beta	TOP2B	Q02880-2	183	4.66667
Mitogen-activated protein kinase 1	MAPK1	P28482	41	4.66667
SWI/SNF complex subunit SMARCC1	SMARCC1	Q92922	123	4.66667
Interferon regulatory factor 2-binding protein-like	IRF2BPL	Q9H1B7	83	4.66667
Lysophospholipid acyltransferase 5	LPCAT3	Q6P1A2	56	5
NADH dehydrogenase [ubiquinone] 1 alpha subcomplex subunit 11	NDUFA11	Q86Y39	15	5
Voltage-dependent anion-selective channel protein 3	VDAC3	Q9Y277	31	5
Ras-related protein Rab-11A	RAB11A	P62491	24	5
Prohibitin	PHB	P35232	30	5
Isoform 2 of Syntenin-1	SDCBP	O00560-2	32	5
Isoform 4 of Four and a half LIM domains protein 1	FHL1	Q13642-4	35	5
Isoform 2 of Plasma protease C1 inhibitor	SERPING1	P05155-2	50	5
Lamin-B receptor	LBR	Q14739	71	5
Coatomer subunit delta	ARCN1	P48444	57	5
Heterogeneous nuclear ribonucleoprotein H	HNRNPH1	P31943	49	5
Low affinity immunoglobulin gamma Fc region receptor III-B	FCGR3B	O75015	26	5
Isoform CYP4F3B of Docosahexaenoic acid omega-hydroxylase CYP4F3	CYP4F3	Q08477-2	60	5
Isoform 2 of Syntaxin-7	STX7	O15400-2	27	5
Coactosin-like protein	COTL1	Q14019	16	5
Isoform 2 of CTD small phosphatase-like protein	CTDSPL	O15194-2	30	5
Tubulin alpha-8 chain	TUBA8	Q9NY65	50	5
Claudin-3	CLDN3	O15551	23	5
Isoform 2 of C-Maf-inducing protein	CMIP	Q8IY22-2	76	5
Kalirin	KALRN	O60229	340	5
Isoform 6 of Protein MRVI1	MRVI1	Q9Y6F6-6	66	5
Isoform 8 of Dynamin-1-like protein	DNM1L	O00429-8	82	5
Very-long-chain (3R)-3-hydroxyacyl-CoA dehydratase 4	HACD4	Q5VWC8	28	5
Hypoxia up-regulated protein 1	HYOU1	Q9Y4L1	111	5.33333
Cytochrome c oxidase subunit 6B1	COX6B1	P14854	10	5.33333
Histone H3.3	H3F3A	P84243	15	5.33333
Minor histocompatibility antigen H13	HM13	Q8TCT9	41	5.33333
Isoform 2 of Carcinoembryonic antigen-related cell adhesion molecule 1	CEACAM1	P13688-2	46	5.33333
Protein S100-A11	S100A11	P31949	12	5.33333
NADH dehydrogenase [ubiquinone] 1 alpha subcomplex subunit 8	NDUFA8	P51970	20	5.33333
Serine protease HTRA2, mitochondrial	HTRA2	O43464	49	5.33333
Serine/threonine-protein phosphatase 2A 65 kDa regulatory subunit A alpha isoform	PPP2R1A	P30153	65	5.33333
Cytoplasmic dynein 1 heavy chain 1	DYNC1H1	Q14204	532	5.33333
Tricarboxylate transport protein, mitochondrial	SLC25A1	P53007	34	5.33333
Carbonic anhydrase 2	CA2	P00918	29	5.33333
Malate dehydrogenase, cytoplasmic	MDH1	P40925	36	5.33333
Alpha-lactalbumin	LALBA	P00709	16	5.33333
ADP-ribosylation factor 4	ARF4	P18085	21	5.33333
Immunoglobulin J chain	JCHAIN	P01591	18	5.33333
Lysosomal alpha-mannosidase	MAN2B1	O00754	114	5.33333
Isoform 2 of Sialate O-acetylesterase	SIAE	Q9HAT2-2	55	5.33333
Cysteine and glycine-rich protein 1	CSRP1	P21291	21	5.33333
Mammalian ependymin-related protein 1	EPDR1	Q9UM22	25	5.33333
F-actin-capping protein subunit alpha-2	CAPZA2	P47755	33	5.33333
Calcium uniporter protein, mitochondrial	MCU	Q8NE86	40	5.33333
Atrophin-1	ATN1	P54259	125	5.33333
Protein PAT1 homolog 1	PATL1	Q86TB9	87	5.33333
Isoform 4 of Protein transport protein Sec16A	SEC16A	O15027-4	231	5.33333
Dihydropyrimidinase-related protein 4	DPYSL4	O14531	62	5.33333
Phosphoglycerate kinase 2	PGK2	P07205	45	5.66667
Cytochrome c oxidase subunit 7A2, mitochondrial	COX7A2	P14406	9	5.66667
Dolichol-phosphate mannosyltransferase subunit 1	DPM1	O60762	30	5.66667
Isoform 2 of Vesicle-associated membrane protein-associated protein A	VAPA	Q9P0L0-2	33	5.66667
Prohibitin-2	PHB2	Q99623	33	5.66667
Synaptogyrin-2	SYNGR2	O43760	25	5.66667
Peptidyl-prolyl cis-trans isomerase FKBP2	FKBP2	P26885	16	5.66667
Neuroplastin	NPTN	Q9Y639	44	5.66667
ADP-ribosylation factor-like protein 6-interacting protein 1	ARL6IP1	Q15041	23	5.66667
CD82 antigen	CD82	P27701	30	5.66667
Isoform 2 of AP-1 complex subunit mu-1	AP1M1	Q9BXS5-2	50	5.66667
Sterol-4-alpha-carboxylate 3-dehydrogenase, decarboxylating	NSDHL	Q15738	42	5.66667
Protein THEM6	THEM6	Q8WUY1	24	5.66667
Rho GTPase-activating protein 1	ARHGAP1	Q07960	50	5.66667
SLIT-ROBO Rho GTPase-activating protein 1	SRGAP1	Q7Z6B7	124	5.66667
Isoform 3 of Scaffold attachment factor B1	SAFB	Q15424-3	103	5.66667
Prolactin regulatory element-binding protein	PREB	Q9HCU5	45	6
Glyoxylate reductase/hydroxypyruvate reductase	GRHPR	Q9UBQ7	36	6
Peroxiredoxin-2	PRDX2	P32119	22	6
Signal peptidase complex subunit 3	SPCS3	P61009	20	6
Myeloid-derived growth factor	MYDGF	Q969H8	19	6
Isoform 3 of Nucleoside diphosphate kinase B	NME2	P22392-2	30	6
Lysosome membrane protein 2	SCARB2	Q14108	54	6
RuvB-like 1	RUVBL1	Q9Y265	50	6
Alpha-N-acetylgalactosaminidase	NAGA	P17050	47	6
Protein NipSnap homolog 2	NIPSNAP2	O75323	34	6
Thioredoxin, mitochondrial	TXN2	Q99757	18	6
Spectrin beta chain, non-erythrocytic 1	SPTBN1	Q01082	275	6
Acylglycerol kinase, mitochondrial	AGK	Q53H12	47	6
Isoform 2 of Tubulin alpha-4A chain	TUBA4A	P68366-2	48	6
HLA class I histocompatibility antigen, alpha chain E	HLA-E	P13747	40	6
Calcium uptake protein 2, mitochondrial	MICU2	Q8IYU8	50	6
Protein-tyrosine sulfotransferase 2	TPST2	O60704	42	6
Ras-related protein Rap-1A	RAP1A	P62834	21	6
Tetraspanin-33	TSPAN33	Q86UF1	32	6
Autism susceptibility gene 2 protein	AUTS2	Q8WXX7	139	6
Pre-B-cell leukemia transcription factor-interacting protein 1	PBXIP1	Q96AQ6	81	6
Carnitine O-acetyltransferase	CRAT	P43155	71	6.33333
Cytoskeleton-associated protein 4	CKAP4	Q07065	66	6.33333
Dipeptidyl peptidase 2	DPP7	Q9UHL4	54	6.33333
Isoform 2 of 3-mercaptopyruvate sulfurtransferase	MPST	P25325-2	35	6.33333
Enoyl-CoA delta isomerase 1, mitochondrial	ECI1	P42126	33	6.33333
Isoform 2 of Succinate--CoA ligase [ADP-forming] subunit beta, mitochondrial	SUCLA2	Q9P2R7-2	48	6.33333
Sodium/potassium-transporting ATPase subunit beta-3	ATP1B3	P54709	32	6.33333
Protein transport protein Sec61 subunit alpha isoform 1	SEC61A1	P61619	52	6.33333
Translocator protein	TSPO	P30536	19	6.33333
Non-secretory ribonuclease	RNASE2	P10153	18	6.33333
Thioredoxin domain-containing protein 5	TXNDC5	Q8NBS9	48	6.33333
Immunoglobulin heavy constant gamma 2	IGHG2	P01859	36	6.33333
Splicing factor 3B subunit 1	SF3B1	O75533	146	6.33333
Microtubule-actin cross-linking factor 1, isoforms 1/2/3/5	MACF1	Q9UPN3	838	6.33333
Nexilin	NEXN	Q0ZGT2	81	6.33333
Tyrosine-protein kinase CSK	CSK	P41240	51	6.33333
Src kinase-associated phosphoprotein 2	SKAP2	O75563	41	6.33333
V-type immunoglobulin domain-containing suppressor of T-cell activation	VSIR	Q9H7M9	34	6.33333
NLR family member X1	NLRX1	Q86UT6	108	6.33333
EH domain-containing protein 1	EHD1	Q9H4M9	61	6.33333
Isoform 2 of Rho GTPase-activating protein 18	ARHGAP18	Q8N392-2	70	6.33333
Isoform Er5 of Ankyrin-1	ANK1	P16157-3	206	6.33333
Isoform 2 of Heterogeneous nuclear ribonucleoprotein U-like protein 1	HNRNPUL1	Q9BUJ2-2	90	6.33333
Pyruvate dehydrogenase E1 component subunit alpha, testis-specific form, mitochondrial	PDHA2	P29803	43	6.66667
Transmembrane emp24 domain-containing protein 4	TMED4	Q7Z7H5	26	6.66667
ES1 protein homolog, mitochondrial	C21orf33	P30042	28	6.66667
Succinate dehydrogenase cytochrome b560 subunit, mitochondrial	SDHC	Q99643	19	6.66667
Carcinoembryonic antigen-related cell adhesion molecule 8	CEACAM8	P31997	38	6.66667
Protein RER1	RER1	O15258	23	6.66667
Protein NipSnap homolog 1	NIPSNAP1	Q9BPW8	33	6.66667
Isoform 3 of ATP synthase F(0) complex subunit C2, mitochondrial	ATP5G2	Q06055-3	16	6.66667
Transmembrane protein 205	TMEM205	Q6UW68	21	6.66667
NADH dehydrogenase [ubiquinone] iron-sulfur protein 2, mitochondrial	NDUFS2	O75306	53	6.66667
Magnesium transporter protein 1	MAGT1	Q9H0U3	38	6.66667
Very-long-chain 3-oxoacyl-CoA reductase	HSD17B12	Q53GQ0	34	6.66667
Isoform 2 of Microsomal glutathione S-transferase 2	MGST2	Q99735-2	8	6.66667
Torsin-1A	TOR1A	O14656	38	6.66667
Antithrombin-III	SERPINC1	P01008	53	6.66667
Tubulin beta-3 chain	TUBB3	Q13509	50	6.66667
AP-1 complex subunit sigma-2	AP1S2	P56377	19	6.66667
Poly(rC)-binding protein 1	PCBP1	Q15365	37	6.66667
Catenin alpha-1	CTNNA1	P35221	100	6.66667
Isoform Non-brain of Clathrin light chain A	CLTA	P09496-2	24	6.66667
Long-chain-fatty-acid--CoA ligase 4	ACSL4	O60488	79	6.66667
Protein LYRIC	MTDH	Q86UE4	64	6.66667
Nectin-2	NECTIN2	Q92692	58	6.66667
Lipoamide acyltransferase component of branched-chain alpha-keto acid dehydrogenase complex, mitochondrial	DBT	P11182	53	6.66667
Isoform Soluble of Catechol O-methyltransferase	COMT	P21964-2	24	6.66667
Protein TMED8	TMED8	Q6PL24	36	6.66667
Isoform 2 of Low affinity immunoglobulin gamma Fc region receptor II-a	FCGR2A	P12318-2	35	6.66667
Heat shock protein HSP 90-beta	HSP90AB1	P08238	83	7
Isoform 2 of HIG1 domain family member 1A, mitochondrial	HIGD1A	Q9Y241-2	12	7
Nucleophosmin	NPM1	P06748	33	7
Major prion protein	PRNP	P04156	28	7
SLC35A4 upstream open reading frame protein	SLC35A4	L0R6Q1	11	7
2',3'-cyclic-nucleotide 3'-phosphodiesterase	CNP	P09543	48	7
CDP-diacylglycerol--inositol 3-phosphatidyltransferase	CDIPT	O14735	24	7
Lysosomal acid phosphatase	ACP2	P11117	48	7
Isoform 7 of Non-specific lipid-transfer protein	SCP2	P22307-7	54	7
Isoform 4 of Inhibitor of nuclear factor kappa-B kinase-interacting protein	IKBIP	Q70UQ0-4	43	7
Staphylococcal nuclease domain-containing protein 1	SND1	Q7KZF4	102	7
Vesicle-associated membrane protein 7	VAMP7	P51809	25	7
Transmembrane protein 40	TMEM40	Q8WWA1	25	7
Proteinase-activated receptor 4	F2RL3	Q96RI0	41	7
Isoform 3 of Probable hydrolase PNKD	PNKD	Q8N490-3	41	7
Plasminogen activator inhibitor 1	SERPINE1	P05121	45	7
Isoform Short of Delta-1-pyrroline-5-carboxylate synthase	ALDH18A1	P54886-2	87	7
ATP-dependent RNA helicase DDX1	DDX1	Q92499	82	7
Isoform 4 of Interleukin enhancer-binding factor 3	ILF3	Q12906-4	76	7
Isoform 5 of Rho GTPase-activating protein 17	ARHGAP17	Q68EM7-5	94	7
Isoform 6 of Complement decay-accelerating factor	CD55	P08174-6	56	7.33333
HLA class II histocompatibility antigen, DR alpha chain	HLA-DRA	P01903	29	7.33333
Mitochondrial ornithine transporter 1	SLC25A15	Q9Y619	33	7.33333
Metalloproteinase inhibitor 3	TIMP3	P35625	24	7.33333
Ras-related protein Rab-4A	RAB4A	P20338	24	7.33333
Isoform 2 of ADP-dependent glucokinase	ADPGK	Q9BRR6-2	54	7.33333
Persulfide dioxygenase ETHE1, mitochondrial	ETHE1	O95571	28	7.33333
SH3 domain-binding glutamic acid-rich-like protein 3	SH3BGRL3	Q9H299	10	7.33333
Isoform 2B of GTPase KRas	KRAS	P01116-2	21	7.33333
Histone H2A.V	H2AFV	Q71UI9	14	7.66667
NADH dehydrogenase [ubiquinone] flavoprotein 2, mitochondrial	NDUFV2	P19404	27	7.66667
Epoxide hydrolase 1	EPHX1	P07099	53	7.66667
Transmembrane emp24 domain-containing protein 5	TMED5	Q9Y3A6	26	7.66667
Nucleolin	NCL	P19338	77	7.66667
NADPH--cytochrome P450 reductase	POR	P16435	77	7.66667
Delta-1-pyrroline-5-carboxylate dehydrogenase, mitochondrial	ALDH4A1	P30038	62	7.66667
V-type proton ATPase 16 kDa proteolipid subunit	ATP6V0C	P27449	16	7.66667
Isoform 2 of Serrate RNA effector molecule homolog	SRRT	Q9BXP5-2	100	7.66667
Isoform 8 of Calcium-transporting ATPase type 2C member 1	ATP2C1	P98194-8	104	7.66667
Isoform 2 of Zyxin	ZYX	Q15942-2	45	7.66667
P2X purinoceptor 1	P2RX1	P51575	45	7.66667
Isoform Long of Erythrocyte membrane protein band 4.2	EPB42	P16452-2	80	7.66667
Isoform 2 of Catenin delta-2	CTNND2	Q9UQB3-2	127	7.66667
Semenogelin-2	SEMG2	Q02383	65	8
Short/branched chain specific acyl-CoA dehydrogenase, mitochondrial	ACADSB	P45954	47	8
Frataxin, mitochondrial	FXN	Q16595	23	8
ATP synthase subunit e, mitochondrial	ATP5I	P56385	8	8
Alpha-1B-glycoprotein	A1BG	P04217	54	8
Immunoglobulin lambda constant 2	IGLC2	P0DOY2	11	8
Mitochondrial import receptor subunit TOM70	TOMM70	O94826	67	8
Pantetheinase	VNN1	O95497	57	8
Methylmalonate-semialdehyde dehydrogenase [acylating], mitochondrial	ALDH6A1	Q02252	58	8
Thromboxane A2 receptor	TBXA2R	P21731	37	8
Perforin-1	PRF1	P14222	61	8
Myosin regulatory light polypeptide 9	MYL9	P24844	20	8
Isoform 3 of CD44 antigen	CD44	P16070-3	78	8
Glutathione S-transferase kappa 1	GSTK1	Q9Y2Q3	25	8
Plexin-B2	PLXNB2	O15031	205	8
Isoform 4 of Ataxin-2	ATXN2	Q99700-4	133	8
Prolyl 3-hydroxylase 3	P3H3	Q8IVL6	82	8
Putative RNA-binding protein Luc7-like 2	LUC7L2	Q9Y383	47	8
T-complex protein 1 subunit theta	CCT8	P50990	60	8
Coatomer subunit epsilon	COPE	O14579	34	8.33333
Ras-related protein Ral-A	RALA	P11233	24	8.33333
Isoform 3 of Oxidoreductase HTATIP2	HTATIP2	Q9BUP3-3	30	8.33333
FAS-associated factor 2	FAF2	Q96CS3	53	8.33333
OCIA domain-containing protein 1	OCIAD1	Q9NX40	28	8.33333
Thioredoxin	TXN	P10599	12	8.33333
Transthyretin	TTR	P02766	16	8.33333
Cysteine-rich with EGF-like domain protein 1	CRELD1	Q96HD1	45	8.33333
Probable leucine--tRNA ligase, mitochondrial	LARS2	Q15031	102	8.33333
Isoform 4 of Protein ABHD11	ABHD11	Q8NFV4-4	34	8.33333
Isoform 1 of Serum paraoxonase/arylesterase 2	PON2	Q15165-1	39	8.33333
Protein XRP2	RP2	O75695	40	8.33333
Vacuolar protein sorting-associated protein 35	VPS35	Q96QK1	92	8.33333
Ubiquitin-associated protein 2	UBAP2	Q5T6F2	117	8.33333
Gamma-glutamyl hydrolase	GGH	Q92820	36	8.33333
Carcinoembryonic antigen-related cell adhesion molecule 6	CEACAM6	P40199	37	8.33333
Annexin A6	ANXA6	P08133	76	8.33333
Glutathione reductase, mitochondrial	GSR	P00390	56	8.33333
Presequence protease, mitochondrial	PITRM1	Q5JRX3	117	8.66667
Phospholipase B-like 1	PLBD1	Q6P4A8	63	8.66667
Translocon-associated protein subunit delta	SSR4	P51571	19	8.66667
Protein lifeguard 3	TMBIM1	Q969X1	35	8.66667
Pyruvate kinase PKM	PKM	P14618	58	8.66667
Translocation protein SEC62	SEC62	Q99442	46	8.66667
Isoform 2 of Neutral cholesterol ester hydrolase 1	NCEH1	Q6PIU2-2	47	8.66667
Ceramide synthase 2	CERS2	Q96G23	45	8.66667
Immunoglobulin alpha-2 heavy chain		P0DOX2	49	8.66667
High mobility group protein B2	HMGB2	P26583	24	8.66667
Copine-1	CPNE1	Q99829	59	8.66667
Isoform 2 of Inverted formin-2	INF2	Q27J81-2	135	8.66667
Cytoplasmic FMR1-interacting protein 1	CYFIP1	Q7L576	145	8.66667
Isoform 3 of Inter-alpha-trypsin inhibitor heavy chain H4	ITIH4	Q14624-3	100	8.66667
Major facilitator superfamily domain-containing protein 1	MFSD1	Q9H3U5	51	8.66667
Thrombospondin-2	THBS2	P35442	130	8.66667
3-ketoacyl-CoA thiolase, mitochondrial	ACAA2	P42765	42	8.66667
Cytochrome c oxidase subunit 2	MT-CO2	P00403	26	8.66667
Short-chain specific acyl-CoA dehydrogenase, mitochondrial	ACADS	P16219	44	9
Pyruvate dehydrogenase E1 component subunit beta, mitochondrial	PDHB	P11177	39	9
Isoform 2 of Long-chain-fatty-acid--CoA ligase 5	ACSL5	Q9ULC5-3	82	9
Isoform 4 of EGF-containing fibulin-like extracellular matrix protein 1	EFEMP1	Q12805-4	55	9
6-phosphogluconate dehydrogenase, decarboxylating	PGD	P52209	53	9
Mitochondrial proton/calcium exchanger protein	LETM1	O95202	83	9
60S ribosomal protein L12	RPL12	P30050	18	9
Synaptophysin-like protein 1	SYPL1	Q16563	29	9.33333
Vitamin K epoxide reductase complex subunit 1-like protein 1	VKORC1L1	Q8N0U8	20	9.33333
4F2 cell-surface antigen heavy chain	SLC3A2	P08195	68	9.33333
Ras-related protein Rab-4B	RAB4B	P61018	24	9.33333
Isoform Short of Heterogeneous nuclear ribonucleoprotein U	HNRNPU	Q00839-2	89	9.33333
Isoform Beta of Apoptosis regulator BAX	BAX	Q07812-2	24	9.33333
Isoform Beta-II of Protein kinase C beta type	PRKCB	P05771-2	77	9.33333
Claudin-5	CLDN5	O00501	23	9.33333
Hemoglobin subunit delta	HBD	P02042	16	9.33333
Complement receptor type 1	CR1	P17927	224	9.33333
Torsin-4A	TOR4A	Q9NXH8	47	9.33333
Isoform 2 of Septin-7	SEPT7	Q16181-2	51	9.33333
Growth factor receptor-bound protein 2	GRB2	P62993	25	9.33333
Paraspeckle component 1	PSPC1	Q8WXF1	59	9.33333
Signal peptidase complex subunit 2	SPCS2	Q15005	25	9.33333
Histone H1t	HIST1H1T	P22492	22	9.33333
Isochorismatase domain-containing protein 2	ISOC2	Q96AB3	22	9.66667
Cation-dependent mannose-6-phosphate receptor	M6PR	P20645	31	9.66667
Apolipoprotein E	APOE	P02649	36	9.66667
Ras-related protein Rab-5A	RAB5A	P20339	24	9.66667
Oxysterol-binding protein-related protein 8	OSBPL8	Q9BZF1	101	9.66667
Syntaxin-binding protein 5	STXBP5	Q5T5C0	128	9.66667
Ras-related protein Rab-35	RAB35	Q15286	23	9.66667
Serpin B6	SERPINB6	P35237	43	9.66667
Mesencephalic astrocyte-derived neurotrophic factor	MANF	P55145	21	9.66667
Transmembrane 9 superfamily member 3	TM9SF3	Q9HD45	68	10
Aflatoxin B1 aldehyde reductase member 2	AKR7A2	O43488	40	10
Alpha-mannosidase 2	MAN2A1	Q16706	131	10
Isoform 2 of C-type lectin domain family 1 member B	CLEC1B	Q9P126-2	23	10
Mitochondrial 2-oxoglutarate/malate carrier protein	SLC25A11	Q02978	34	10
Transcription factor A, mitochondrial	TFAM	Q00059	29	10
Histone H2AX	H2AFX	P16104	15	10
Isoform 2 of Programmed cell death protein 6	PDCD6	O75340-2	22	10.3333
Synaptosomal-associated protein 23	SNAP23	O00161	23	10.3333
Serpin H1	SERPINH1	P50454	46	10.3333
Protein FAM234A	FAM234A	Q9H0X4	60	10.3333
Interleukin-6 receptor subunit beta	IL6ST	P40189	104	10.3333
Antigen peptide transporter 1	TAP1	Q03518	87	10.3333
Rho-related GTP-binding protein RhoC	RHOC	P08134	22	10.3333
Isoform 2 of Translocating chain-associated membrane protein 1	TRAM1	Q15629-2	40	10.3333
Isoform 2 of Monoacylglycerol lipase ABHD12	ABHD12	Q8N2K0-2	46	10.3333
Src substrate cortactin	CTTN	Q14247	62	10.3333
Serine/threonine-protein phosphatase 1 regulatory subunit 10	PPP1R10	Q96QC0	99	10.3333
Maltase-glucoamylase, intestinal	MGAM	O43451	210	10.6667
Sortilin	SORT1	Q99523	92	10.6667
CDGSH iron-sulfur domain-containing protein 2	CISD2	Q8N5K1	15	10.6667
Isoform 2 of Tubulin alpha-1A chain	TUBA1A	Q71U36-2	46	10.6667
Actin-related protein 2/3 complex subunit 5	ARPC5	O15511	16	10.6667
Type I inositol 1,4,5-trisphosphate 5-phosphatase	INPP5A	Q14642	48	10.6667
Tetraspanin-14	TSPAN14	Q8NG11	31	10.6667
Ras-related protein Rab-13	RAB13	P51153	23	10.6667
Membrane-associated guanylate kinase, WW and PDZ domain-containing protein 1	MAGI1	Q96QZ7	165	10.6667
Thioredoxin-related transmembrane protein 4	TMX4	Q9H1E5	39	10.6667
Mitochondrial fission 1 protein	FIS1	Q9Y3D6	17	11
Golgi-associated plant pathogenesis-related protein 1	GLIPR2	Q9H4G4	17	11
Drebrin-like protein	DBNL	Q9UJU6	48	11
Pituitary tumor-transforming gene 1 protein-interacting protein	PTTG1IP	P53801	20	11
Acyl-coenzyme A thioesterase 2, mitochondrial	ACOT2	P49753	53	11
Isoform 3 of Glucose-6-phosphate 1-dehydrogenase	G6PD	P11413-3	62	11
GTPase IMAP family member 4	GIMAP4	Q9NUV9	38	11
DnaJ homolog subfamily C member 10	DNAJC10	Q8IXB1	91	11
Isoform 2 of NADH-ubiquinone oxidoreductase 75 kDa subunit, mitochondrial	NDUFS1	P28331-2	81	11
Rab GDP dissociation inhibitor beta	GDI2	P50395	51	11
Isocitrate dehydrogenase [NAD] subunit alpha, mitochondrial	IDH3A	P50213	40	11
4-trimethylaminobutyraldehyde dehydrogenase	ALDH9A1	P49189	54	11.3333
ATP synthase subunit g, mitochondrial	ATP5L	O75964	11	11.3333
ATP synthase subunit a	MT-ATP6	P00846	25	11.3333
Aldehyde dehydrogenase, mitochondrial	ALDH2	P05091	56	11.3333
Leucine-rich PPR motif-containing protein, mitochondrial	LRPPRC	P42704	158	11.3333
Isoform 3 of Pro-epidermal growth factor	EGF	P01133-3	130	11.3333
Dolichyl-diphosphooligosaccharide--protein glycosyltransferase subunit STT3A	STT3A	P46977	81	11.3333
10 kDa heat shock protein, mitochondrial	HSPE1	P61604	11	11.3333
Cytochrome b-245 heavy chain	CYBB	P04839	65	11.3333
Long-chain-fatty-acid--CoA ligase 1	ACSL1	P33121	78	11.6667
Rho GDP-dissociation inhibitor 1	ARHGDIA	P52565	23	11.6667
Heterogeneous nuclear ribonucleoprotein F	HNRNPF	P52597	46	11.6667
Isoform 4 of Tyrosine-protein phosphatase non-receptor type 6	PTPN6	P29350-4	70	11.6667
Proline-serine-threonine phosphatase-interacting protein 2	PSTPIP2	Q9H939	39	11.6667
Protein ERGIC-53	LMAN1	P49257	58	11.6667
L-lactate dehydrogenase A-like 6B	LDHAL6B	Q9BYZ2	42	12
Elongation factor Tu, mitochondrial	TUFM	P49411	50	12
Ubiquitin-associated and SH3 domain-containing protein B	UBASH3B	Q8TF42	73	12
Isoform 2 of 5'-nucleotidase domain-containing protein 2	NT5DC2	Q9H857-2	64	12
cAMP-dependent protein kinase type I-alpha regulatory subunit	PRKAR1A	P10644	43	12
Ceruloplasmin	CP	P00450	122	12
Transmembrane protein 14C	TMEM14C	Q9P0S9	12	12.3333
Matrin-3	MATR3	P43243	95	12.3333
Probable phospholipid-transporting ATPase IF	ATP11B	Q9Y2G3	134	12.3333
Actin-related protein 2/3 complex subunit 3	ARPC3	O15145	21	12.3333
EMILIN-3	EMILIN3	Q9NT22	83	12.3333
Estradiol 17-beta-dehydrogenase 11	HSD17B11	Q8NBQ5	33	12.3333
Isoform 4 of RAS guanyl-releasing protein 2	RASGRP2	Q7LDG7-4	69	12.3333
Cytochrome c oxidase subunit 5A, mitochondrial	COX5A	P20674	17	12.3333
Histone H2B type 1-A	HIST1H2BA	Q96A08	14	12.3333
Isoform 3 of Vitamin D-binding protein	GC	P02774-3	55	12.6667
Ras-related protein Rab-18	RAB18	Q9NP72	23	12.6667
CSC1-like protein 1	TMEM63A	O94886	92	12.6667
Rho GDP-dissociation inhibitor 2	ARHGDIB	P52566	23	12.6667
Reticulon-1	RTN1	Q16799	84	12.6667
Glutathione S-transferase omega-1	GSTO1	P78417	28	12.6667
Isoform 2 of U2 snRNP-associated SURP motif-containing protein	U2SURP	O15042-2	118	12.6667
Ubiquitin-like modifier-activating enzyme 1	UBA1	P22314	118	12.6667
Transmembrane emp24 domain-containing protein 2	TMED2	Q15363	23	12.6667
Isoform 2 of CD63 antigen	CD63	P08962-2	23	13
Monocarboxylate transporter 4	SLC16A3	O15427	49	13
Isoform 2 of Acetyl-coenzyme A synthetase 2-like, mitochondrial	ACSS1	Q9NUB1-2	75	13
Plasminogen	PLG	P00747	91	13
Gap junction alpha-1 protein	GJA1	P17302	43	13
Dolichyl-diphosphooligosaccharide--protein glycosyltransferase subunit STT3B	STT3B	Q8TCJ2	94	13
Prolactin-inducible protein	PIP	P12273	17	13.3333
Fructose-bisphosphate aldolase C	ALDOC	P09972	39	13.3333
Alpha-soluble NSF attachment protein	NAPA	P54920	33	13.3333
Calcineurin B homologous protein 1	CHP1	Q99653	22	13.3333
Beta-parvin	PARVB	Q9HBI1	42	13.3333
ATP-dependent RNA helicase DDX3X	DDX3X	O00571	73	13.3333
RNA-binding protein 33	RBM33	Q96EV2	130	13.3333
Neurosecretory protein VGF	VGF	O15240	67	13.3333
DnaJ homolog subfamily B member 11	DNAJB11	Q9UBS4	41	13.3333
Cytochrome b-c1 complex subunit 7	UQCRB	P14927	14	13.3333
Quinone oxidoreductase	CRYZ	Q08257	35	13.6667
Copine-3	CPNE3	O75131	60	13.6667
Hydroxymethylglutaryl-CoA lyase, mitochondrial	HMGCL	P35914	34	13.6667
Complement factor H	CFH	P08603	139	13.6667
Splicing factor 3A subunit 1	SF3A1	Q15459	89	13.6667
Valine--tRNA ligase, mitochondrial	VARS2	Q5ST30	118	13.6667
E3 ubiquitin-protein ligase CBL	CBL	P22681	100	13.6667
Histone H1.5	HIST1H1B	P16401	23	13.6667
Dolichyl-diphosphooligosaccharide--protein glycosyltransferase subunit DAD1	DAD1	P61803	12	14
L-lactate dehydrogenase B chain	LDHB	P07195	37	14
PDZ and LIM domain protein 1	PDLIM1	O00151	36	14
FH1/FH2 domain-containing protein 1	FHOD1	Q9Y613	127	14
C-1-tetrahydrofolate synthase, cytoplasmic	MTHFD1	P11586	102	14
Very-long-chain (3R)-3-hydroxyacyl-CoA dehydratase 3	HACD3	Q9P035	43	14.3333
Isoform 2 of Mannose-P-dolichol utilization defect 1 protein	MPDU1	O75352-2	20	14.3333
Actin-related protein 2/3 complex subunit 1B	ARPC1B	O15143	41	14.3333
Multidrug resistance-associated protein 4	ABCC4	O15439	150	14.3333
Isoform 2 of Platelet glycoprotein VI	GP6	Q9HCN6-2	35	14.3333
Laminin subunit beta-1	LAMB1	P07942	198	14.3333
Ras-related protein Rab-8B	RAB8B	Q92930	24	14.6667
Isoform 3 of Splicing factor 1	SF1	Q15637-3	67	14.6667
Glutathione S-transferase P	GSTP1	P09211	23	14.6667
3-hydroxyisobutyrate dehydrogenase, mitochondrial	HIBADH	P31937	35	15
Isoform 2 of B-cell receptor-associated protein 31	BCAP31	P51572-2	35	15
Pyruvate dehydrogenase E1 component subunit alpha, somatic form, mitochondrial	PDHA1	P08559	43	15
Transmembrane protein 33	TMEM33	P57088	28	15
Transmembrane protein 109	TMEM109	Q9BVC6	26	15
Cell cycle control protein 50A	TMEM30A	Q9NV96	41	15
CKLF-like MARVEL transmembrane domain-containing protein 6	CMTM6	Q9NX76	20	15
Ras-related C3 botulinum toxin substrate 2	RAC2	P15153	21	15
Lipopolysaccharide-responsive and beige-like anchor protein	LRBA	P50851	319	15
Histidine triad nucleotide-binding protein 2, mitochondrial	HINT2	Q9BX68	17	15.3333
Histone H1.3	HIST1H1D	P16402	22	15.3333
Isoform 2 of Beta-glucuronidase	GUSB	P08236-2	69	15.3333
Beta-2-microglobulin	B2M	P61769	14	15.3333
Nucleosome assembly protein 1-like 1	NAP1L1	P55209	45	15.3333
Ras-related protein Rab-5B	RAB5B	P61020	24	15.3333
Inositol 1,4,5-trisphosphate receptor type 2	ITPR2	Q14571	308	15.3333
Histidine-rich glycoprotein	HRG	P04196	60	15.3333
Isoform 4 of Tenascin-X	TNXB	P22105-3	458	15.3333
Isoform 2 of Laminin subunit alpha-4	LAMA4	Q16363-2	202	15.3333
Peroxiredoxin-1	PRDX1	Q06830	22	15.3333
Isoform 2 of F-actin-capping protein subunit beta	CAPZB	P47756-2	31	15.6667
Calcium-binding mitochondrial carrier protein SCaMC-1	SLC25A24	Q6NUK1	53	15.6667
Splicing factor 3B subunit 2	SF3B2	Q13435	100	15.6667
Plexin domain-containing protein 2	PLXDC2	Q6UX71	60	15.6667
Isoform 2 of Partitioning defective 3 homolog	PARD3	Q8TEW0-2	151	15.6667
Endoplasmic reticulum resident protein 29	ERP29	P30040	29	15.6667
L-lactate dehydrogenase A chain	LDHA	P00338	37	15.6667
Vesicle-trafficking protein SEC22b	SEC22B	O75396	25	16
Cytochrome b5 type B	CYB5B	O43169	16	16
Bis(5'-adenosyl)-triphosphatase ENPP4	ENPP4	Q9Y6X5	52	16
Type 2 lactosamine alpha-2,3-sialyltransferase	ST3GAL6	Q9Y274	38	16
Disheveled-associated activator of morphogenesis 1	DAAM1	Q9Y4D1	123	16
Receptor expression-enhancing protein 5	REEP5	Q00765	21	16
Lanosterol synthase	LSS	P48449	83	16.3333
Intercellular adhesion molecule 3	ICAM3	P32942	60	16.3333
Sideroflexin-1	SFXN1	Q9H9B4	36	16.3333
Vasodilator-stimulated phosphoprotein	VASP	P50552	40	16.3333
Junctional adhesion molecule C	JAM3	Q9BX67	35	16.3333
Isoform 5 of Ubiquitin-associated protein 2-like	UBAP2L	Q14157-5	117	16.3333
L-lactate dehydrogenase C chain	LDHC	P07864	36	16.6667
Coatomer subunit alpha	COPA	P53621	138	16.6667
ADP/ATP translocase 4	SLC25A31	Q9H0C2	35	17
Synaptotagmin-like protein 4	SYTL4	Q96C24	76	17
ARF GTPase-activating protein GIT1	GIT1	Q9Y2X7	84	17
NADH dehydrogenase [ubiquinone] iron-sulfur protein 3, mitochondrial	NDUFS3	O75489	30	17
Filaggrin-2	FLG2	Q5D862	248	17
HLA class I histocompatibility antigen, B-58 alpha chain	HLA-B	P10319	40	17.3333
Peroxisomal acyl-coenzyme A oxidase 1	ACOX1	Q15067	74	17.3333
Constitutive coactivator of PPAR-gamma-like protein 2	FAM120C	Q9NX05	121	17.3333
ADP/ATP translocase 2	SLC25A5	P05141	33	17.3333
14-3-3 protein theta	YWHAQ	P27348	28	17.3333
Vesicle transport protein GOT1B	GOLT1B	Q9Y3E0	15	17.3333
Isoform 2 of Acid ceramidase	ASAH1	Q13510-2	47	17.3333
Isoform LAMP-2B of Lysosome-associated membrane glycoprotein 2	LAMP2	P13473-2	45	17.6667
Arachidonate 5-lipoxygenase	ALOX5	P09917	78	17.6667
Cathepsin G	CTSG	P08311	29	17.6667
Galectin-1	LGALS1	P09382	15	17.6667
Ras-related protein R-Ras	RRAS	P10301	23	17.6667
Isoform 3 of Tapasin	TAPBP	O15533-3	54	17.6667
Isoform G of Megakaryocyte and platelet inhibitory receptor G6b	MPIG6B	O95866-7	24	17.6667
Tubulin beta chain	TUBB	P07437	50	17.6667
Isoform 2 of Dynamin-like 120 kDa protein, mitochondrial	OPA1	O60313-2	116	18
Isoform 2 of Trem-like transcript 1 protein	TREML1	Q86YW5-2	21	18
Isoform C of AP-1 complex subunit beta-1	AP1B1	Q10567-3	104	18
60 kDa heat shock protein, mitochondrial	HSPD1	P10809	61	18.3333
Purine nucleoside phosphorylase	PNP	P00491	32	18.3333
Guanine nucleotide-binding protein subunit beta-4	GNB4	Q9HAV0	38	18.3333
Short transient receptor potential channel 6	TRPC6	Q9Y210	106	18.3333
Bridging integrator 2	BIN2	Q9UBW5	62	18.3333
Cytochrome b-c1 complex subunit Rieske, mitochondrial	UQCRFS1	P47985	30	18.3333
Transmembrane emp24 domain-containing protein 7	TMED7	Q9Y3B3	25	18.3333
Transmembrane 9 superfamily member 2	TM9SF2	Q99805	76	18.3333
Peroxiredoxin-6	PRDX6	P30041	25	18.3333
AP-1 complex subunit gamma-1	AP1G1	O43747	91	18.6667
ATP-dependent RNA helicase DDX42	DDX42	Q86XP3	103	18.6667
Tubulin alpha-1B chain	TUBA1B	P68363	50	19.3333
Acetyl-CoA acetyltransferase, mitochondrial	ACAT1	P24752	45	19.6667
Transmembrane protein 43	TMEM43	Q9BTV4	45	19.6667
Transmembrane emp24 domain-containing protein 9	TMED9	Q9BVK6	27	20
Histone H4	HIST1H4A	P62805	11	20
Actin-related protein 2/3 complex subunit 4	ARPC4	P59998	20	20
Syntaxin-11	STX11	O75558	33	20
Fumarate hydratase, mitochondrial	FH	P07954	55	20.3333
Elongation factor 1-alpha 1	EEF1A1	P68104	50	20.3333
GTP-binding protein SAR1a	SAR1A	Q9NR31	22	20.3333
Ras GTPase-activating protein 3	RASA3	Q14644	96	20.3333
EH domain-containing protein 3	EHD3	Q9NZN3	61	20.3333
Protein disulfide-isomerase A5	PDIA5	Q14554	60	20.3333
Diablo homolog, mitochondrial	DIABLO	Q9NR28	27	20.6667
Isoform 2 of Membrane-associated progesterone receptor component 2	PGRMC2	O15173-2	26	20.6667
Cytochrome c	CYCS	P99999	12	20.6667
Protein S100-A8	S100A8	P05109	11	20.6667
Histone H2B type 1-L	HIST1H2BL	Q99880	14	20.6667
Serine hydroxymethyltransferase, mitochondrial	SHMT2	P34897	56	20.6667
GTPase NRas	NRAS	P01111	21	20.6667
Isoform 2 of Heparanase	HPSE	Q9Y251-2	55	20.6667
Guanine nucleotide-binding protein G(k) subunit alpha	GNAI3	P08754	41	20.6667
L-xylulose reductase	DCXR	Q7Z4W1	26	21
Solute carrier family 2, facilitated glucose transporter member 3	SLC2A3	P11169	54	21
Translocon-associated protein subunit alpha	SSR1	P43307	32	21
Isoform 3 of Leucyl-cystinyl aminopeptidase	LNPEP	Q9UIQ6-3	115	21
Alpha-2-macroglobulin	A2M	P01023	163	21
Caveolae-associated protein 2	CAVIN2	O95810	47	21
Phosphoglycerate kinase 1	PGK1	P00558	45	21.3333
Ras-related protein Rab-37	RAB37	Q96AX2	25	21.3333
Isoform 2 of Propionyl-CoA carboxylase beta chain, mitochondrial	PCCB	P05166-2	61	21.3333
Thioredoxin-related transmembrane protein 1	TMX1	Q9H3N1	32	21.6667
Reticulon-2	RTN2	O75298	59	21.6667
Dihydrolipoyllysine-residue acetyltransferase component of pyruvate dehydrogenase complex, mitochondrial	DLAT	P10515	69	22
Leukocyte surface antigen CD47	CD47	Q08722	35	22
Single-stranded DNA-binding protein, mitochondrial	SSBP1	Q04837	17	22.6667
F-actin-capping protein subunit alpha-1	CAPZA1	P52907	33	22.6667
Nuclear pore membrane glycoprotein 210	NUP210	Q8TEM1	205	22.6667
Rho-related GTP-binding protein RhoG	RHOG	P84095	21	22.6667
Centrosomal protein of 170 kDa	CEP170	Q5SW79	175	22.6667
Succinate dehydrogenase [ubiquinone] iron-sulfur subunit, mitochondrial	SDHB	P21912	32	23
Sarcolemmal membrane-associated protein	SLMAP	Q14BN4	95	23
ATP synthase subunit d, mitochondrial	ATP5H	O75947	18	23.3333
Neutrophil collagenase	MMP8	P22894	53	23.3333
Calpain small subunit 1	CAPNS1	P04632	28	23.3333
Isoform 3 of Choline transporter-like protein 2	SLC44A2	Q8IWA5-3	80	23.6667
Leucine-rich repeat-containing protein 59	LRRC59	Q96AG4	35	23.6667
Hippocalcin-like protein 1	HPCAL1	P37235	22	23.6667
Electron transfer flavoprotein subunit beta	ETFB	P38117	28	24
Neutrophil gelatinase-associated lipocalin	LCN2	P80188	23	24
Fatty aldehyde dehydrogenase	ALDH3A2	P51648	55	24
Glutathione peroxidase 1	GPX1	P07203	22	24
Ras-related protein Rab-6B	RAB6B	Q9NRW1	23	24
Triosephosphate isomerase	TPI1	P60174	31	24.3333
Actin, alpha cardiac muscle 1	ACTC1	P68032	42	24.3333
Haptoglobin	HP	P00738	45	24.3333
Eosinophil cationic protein	RNASE3	P12724	18	24.3333
Protein disulfide-isomerase TMX3	TMX3	Q96JJ7	52	24.3333
Guanine nucleotide-binding protein G(I)/G(S)/G(T) subunit beta-2	GNB2	P62879	37	24.6667
Pre-mRNA-splicing factor ATP-dependent RNA helicase DHX15	DHX15	O43143	91	24.6667
Dipeptidyl peptidase 1	CTSC	P53634	52	24.6667
Cytosolic phospholipase A2	PLA2G4A	P47712	85	24.6667
Aminopeptidase N	ANPEP	P15144	110	25
Nicastrin	NCSTN	Q92542	78	25
3-hydroxyisobutyryl-CoA hydrolase, mitochondrial	HIBCH	Q6NVY1	43	25
Ataxin-2-like protein	ATXN2L	Q8WWM7	113	25
Isoform 2 of Vacuolar protein sorting-associated protein 13A	VPS13A	Q96RL7-2	351	25.3333
Surfeit locus protein 4	SURF4	O15260	30	25.3333
Myosin light polypeptide 6	MYL6	P60660	17	25.3333
LIM and senescent cell antigen-like-containing domain protein 1	LIMS1	P48059	37	25.3333
Integrin alpha-5	ITGA5	P08648	115	25.3333
Isoform 2 of Tropomyosin alpha-3 chain	TPM3	P06753-2	29	25.3333
Isoform 1AC of Catenin delta-1	CTNND1	O60716-3	105	25.3333
Synaptic vesicle membrane protein VAT-1 homolog	VAT1	Q99536	42	25.6667
Cofilin-1	CFL1	P23528	19	25.6667
Isoform 3 of Beta-galactosidase	GLB1	P16278-3	73	26
Intercellular adhesion molecule 2	ICAM2	P13598	31	26
Non-POU domain-containing octamer-binding protein	NONO	Q15233	54	26
Plastin-2	LCP1	P13796	70	26.3333
ATP synthase subunit f, mitochondrial	ATP5J2	P56134	11	26.3333
Isoform 11 of Amyloid beta A4 protein	APP	P05067-11	85	26.3333
Isoform 2 of Sushi domain-containing protein 1	SUSD1	Q6UWL2-2	85	26.3333
Fibronectin	FN1	P02751	263	26.6667
PRA1 family protein 3	ARL6IP5	O75915	22	26.6667
Isoform 4 of CD109 antigen	CD109	Q6YHK3-4	160	26.6667
Thiosulfate sulfurtransferase	TST	Q16762	33	26.6667
SLIT-ROBO Rho GTPase-activating protein 2	SRGAP2	O75044	121	26.6667
Prenylcysteine oxidase 1	PCYOX1	Q9UHG3	57	27
Signal peptidase complex catalytic subunit SEC11A	SEC11A	P67812	21	27
Isoform 2 of Atlastin-1	ATL1	Q8WXF7-2	63	27
Isoform 4 of Sodium/potassium-transporting ATPase subunit alpha-1	ATP1A1	P05023-4	113	27.3333
Isoform Gamma-2 of Serine/threonine-protein phosphatase PP1-gamma catalytic subunit	PPP1CC	P36873-2	39	27.3333
Immunoglobulin lambda-like polypeptide 5	IGLL5	B9A064	23	27.3333
Isoform 2 of Lysosomal protective protein	CTSA	P10619-2	52	27.3333
Immunoglobulin heavy constant gamma 3	IGHG3	P01860	41	27.6667
Ras-related protein Rab-32	RAB32	Q13637	25	27.6667
Laminin subunit gamma-1	LAMC1	P11047	178	28
Actin-related protein 2/3 complex subunit 2	ARPC2	O15144	34	28
Myosin regulatory light chain 12B	MYL12B	O14950	20	28.3333
Complement component 1 Q subcomponent-binding protein, mitochondrial	C1QBP	Q07021	31	28.6667
Isoform 2 of Ras-related protein Rab-6A	RAB6A	P20340-2	24	29
Signal recognition particle receptor subunit beta	SRPRB	Q9Y5M8	30	29
Stromal interaction molecule 1	STIM1	Q13586	77	29
Nidogen-2	NID2	Q14112	151	29
SPARC	SPARC	P09486	35	29
Importin-5	IPO5	O00410	124	29.3333
Integrin-linked protein kinase	ILK	Q13418	51	29.3333
Mannosyl-oligosaccharide glucosidase	MOGS	Q13724	92	29.6667
Lysozyme C	LYZ	P61626	17	29.6667
Lysosome-associated membrane glycoprotein 1	LAMP1	P11279	45	30
Isoform 3 of Core histone macro-H2A.1	H2AFY	O75367-3	39	30
Isoform 2 of Medium-chain specific acyl-CoA dehydrogenase, mitochondrial	ACADM	P11310-2	47	30.3333
Membrane-associated progesterone receptor component 1	PGRMC1	O00264	22	30.3333
Apolipoprotein A-I	APOA1	P02647	31	30.3333
CAAX prenyl protease 1 homolog	ZMPSTE24	O75844	55	30.3333
Isoform Short of Tight junction protein ZO-1	TJP1	Q07157-2	187	30.3333
Integrin beta-5	ITGB5	P18084	88	30.3333
Protein unc-13 homolog D	UNC13D	Q70J99	123	30.3333
Peroxiredoxin-5, mitochondrial	PRDX5	P30044	22	30.6667
ATP synthase F(0) complex subunit B1, mitochondrial	ATP5F1	P24539	29	30.6667
Heat shock protein beta-1	HSPB1	P04792	23	30.6667
Phosphatidate cytidylyltransferase 2	CDS2	O95674	51	30.6667
Isoform C1 of Tight junction protein ZO-2	TJP2	Q9UDY2-3	131	30.6667
Atlastin-3	ATL3	Q6DD88	61	31
Apolipoprotein B-100	APOB	P04114	516	31
Hemoglobin subunit alpha	HBA1	P69905	15	31
Isoform 2 of Reticulon-3	RTN3	O95197-2	111	31.3333
Actin-related protein 2	ACTR2	P61160	45	31.3333
CD226 antigen	CD226	Q15762	39	31.3333
Prosaposin	PSAP	P07602	58	31.6667
Ras-related protein Rab-21	RAB21	Q9UL25	24	31.6667
SLAM family member 5	CD84	Q9UIB8	39	31.6667
Beta-2-glycoprotein 1	APOH	P02749	38	32
HLA class I histocompatibility antigen, A-2 alpha chain	HLA-A	P01892	41	32
Mycophenolic acid acyl-glucuronide esterase, mitochondrial	ABHD10	Q9NUJ1	34	32.3333
Inorganic pyrophosphatase 2, mitochondrial	PPA2	Q9H2U2	38	32.3333
Methyltransferase-like protein 7A	METTL7A	Q9H8H3	28	32.3333
Calmodulin-1	CALM1	P0DP23	17	32.6667
Isoform 2 of MICOS complex subunit MIC60	IMMT	Q16891-2	83	32.6667
Isovaleryl-CoA dehydrogenase, mitochondrial	IVD	P26440	46	32.6667
Isoform D of Endothelin-converting enzyme 1	ECE1	P42892-4	87	32.6667
Isoform 2 of Platelet glycoprotein Ib beta chain	GP1BB	P13224-2	43	32.6667
Electron transfer flavoprotein subunit alpha, mitochondrial	ETFA	P13804	35	33
Annexin A2	ANXA2	P07355	39	33
Isoform 2 of 2,4-dienoyl-CoA reductase, mitochondrial	DECR1	Q16698-2	35	33.6667
Glucosidase 2 subunit beta	PRKCSH	P14314	59	33.6667
Cytochrome c1, heme protein, mitochondrial	CYC1	P08574	35	33.6667
Complement C4-A	C4A	P0C0L4	193	33.6667
Rho-associated protein kinase 2	ROCK2	O75116	161	33.6667
Isoform 2 of Clusterin	CLU	P10909-2	58	34
Enoyl-CoA hydratase, mitochondrial	ECHS1	P30084	31	34.6667
Ras-related protein Rab-2A	RAB2A	P61019	24	35.3333
Heat shock 70 kDa protein 1B	HSPA1B	P0DMV9	70	35.3333
Isoform 2 of CKLF-like MARVEL transmembrane domain-containing protein 5	CMTM5	Q96DZ9-2	17	35.3333
Isoform 2 of Integrin alpha-L	ITGAL	P20701-2	134	35.6667
Annexin A1	ANXA1	P04083	39	36
Vitronectin	VTN	P04004	54	36
Platelet glycoprotein IX	GP9	P14770	19	36.3333
Isoform 2 of Choline transporter-like protein 1	SLC44A1	Q8WWI5-2	73	36.6667
Endothelial cell-selective adhesion molecule	ESAM	Q96AP7	41	37
Profilin-1	PFN1	P07737	15	37.3333
Immunoglobulin kappa light chain		P0DOX7	23	37.6667
Dihydrolipoyllysine-residue succinyltransferase component of 2-oxoglutarate dehydrogenase complex, mitochondrial	DLST	P36957	49	38
Tripeptidyl-peptidase 1	TPP1	O14773	61	38
Heat shock protein HSP 90-alpha	HSP90AA1	P07900	85	38.3333
Heat shock 70 kDa protein 1-like	HSPA1L	P34931	70	38.3333
Vesicular integral-membrane protein VIP36	LMAN2	Q12907	40	38.6667
ADP-ribosylation factor 1	ARF1	P84077	21	38.6667
Chloride intracellular channel protein 1	CLIC1	O00299	27	38.6667
Transmembrane emp24 domain-containing protein 10	TMED10	P49755	25	39
Endoplasmic reticulum resident protein 44	ERP44	Q9BS26	47	39
Protein S100-A9	S100A9	P06702	13	39
Glia-derived nexin	SERPINE2	P07093	44	39
Isoform 8 of Inositol 1,4,5-trisphosphate receptor type 1	ITPR1	Q14643-8	309	39.3333
Isoform 2 of Basigin	BSG	P35613-2	29	39.6667
Ras GTPase-activating-like protein IQGAP2	IQGAP2	Q13576	181	39.6667
Fibrocystin-L	PKHD1L1	Q86WI1	466	39.6667
Isoform 2 of Extended synaptotagmin-2	ESYT2	A0FGR8-2	99	40
Integrin alpha-V	ITGAV	P06756	116	40.3333
Nodal modulator 2	NOMO2	Q5JPE7	139	40.6667
Myeloblastin	PRTN3	P24158	28	40.6667
Cathepsin D	CTSD	P07339	45	40.6667
ADP-ribosylation factor-like protein 8B	ARL8B	Q9NVJ2	22	40.6667
14-3-3 protein gamma	YWHAG	P61981	28	41
Ras-related protein Rap-2b	RAP2B	P61225	21	41
Platelet basic protein	PPBP	P02775	14	41.3333
Isoform 2 of Tyrosine-protein kinase Lyn	LYN	P07948-2	56	41.3333
Peptidyl-prolyl cis-trans isomerase F, mitochondrial	PPIF	P30405	22	42
Cell division control protein 42 homolog	CDC42	P60953	21	42
ADP/ATP translocase 3	SLC25A6	P12236	33	42.3333
Coronin-1A	CORO1A	P31146	51	42.3333
Guanine nucleotide-binding protein subunit alpha-13	GNA13	Q14344	44	42.6667
Alpha-1-antitrypsin	SERPINA1	P01009	47	43.3333
Disintegrin and metalloproteinase domain-containing protein 10	ADAM10	O14672	84	43.6667
NADH-cytochrome b5 reductase 1	CYB5R1	Q9UHQ9	34	44
Tubulin beta-4B chain	TUBB4B	P68371	50	45
Protein disulfide-isomerase A4	PDIA4	P13667	73	45.3333
Cytochrome b-c1 complex subunit 1, mitochondrial	UQCRC1	P31930	53	45.3333
Glyceraldehyde-3-phosphate dehydrogenase	GAPDH	P04406	36	45.3333
Protein NipSnap homolog 3A	NIPSNAP3A	Q9UFN0	28	46
14-3-3 protein beta/alpha	YWHAB	P31946	28	46
Actin-related protein 3	ACTR3	P61158	47	46
Guanine nucleotide-binding protein G(z) subunit alpha	GNAZ	P19086	41	46
Cytochrome b-c1 complex subunit 2, mitochondrial	UQCRC2	P22695	48	46.3333
Thioredoxin-dependent peroxide reductase, mitochondrial	PRDX3	P30048	28	46.3333
Isoform 3 of Coronin-1C	CORO1C	Q9ULV4-3	59	46.3333
Peroxiredoxin-4	PRDX4	Q13162	31	46.6667
Isoform B of Phosphate carrier protein, mitochondrial	SLC25A3	Q00325-2	40	46.6667
Junctional adhesion molecule A	F11R	Q9Y624	33	46.6667
Junction plakoglobin	JUP	P14923	82	47
Lymphocyte antigen 6 complex locus protein G6f	LY6G6F	Q5SQ64	32	47
GTP:AMP phosphotransferase AK3, mitochondrial	AK3	Q9UIJ7	26	47.6667
Isoform 2 of Fructose-bisphosphate aldolase A	ALDOA	P04075-2	45	48
Aspartate aminotransferase, mitochondrial	GOT2	P00505	48	48.6667
Ras-related protein Rab-14	RAB14	P61106	24	48.6667
Cathelicidin antimicrobial peptide	CAMP	P49913	19	49
Ras-related protein Rab-8A	RAB8A	P61006	24	49
Peptidyl-prolyl cis-trans isomerase B	PPIB	P23284	24	49.6667
WD repeat-containing protein 1	WDR1	O75083	66	49.6667
Neutrophil defensin 3	DEFA3	P59666	10	50
Catalase	CAT	P04040	60	50.6667
Isoform 2 of Coatomer subunit beta'	COPB2	P35606-2	99	50.6667
Vitamin K-dependent protein S	PROS1	P07225	75	50.6667
14-3-3 protein eta	YWHAH	Q04917	28	50.6667
Ras-related C3 botulinum toxin substrate 1	RAC1	P63000	21	51.3333
Succinate dehydrogenase [ubiquinone] flavoprotein subunit, mitochondrial	SDHA	P31040	73	52.3333
Alpha-actinin-4	ACTN4	O43707	105	52.3333
Carnitine O-palmitoyltransferase 2, mitochondrial	CPT2	P23786	74	52.6667
Transforming protein RhoA	RHOA	P61586	22	52.6667
Adenylate kinase 2, mitochondrial	AK2	P54819	26	53
Alpha-1-antichymotrypsin	SERPINA3	P01011	48	53
Ras-related protein Rab-1B	RAB1B	Q9H0U4	22	54
Ras suppressor protein 1	RSU1	Q15404	32	54
Serotransferrin	TF	P02787	77	54.3333
Transforming growth factor beta-1	TGFB1	P01137	44	54.3333
Tropomyosin alpha-4 chain	TPM4	P67936	29	54.6667
Polyubiquitin-B	UBB	P0CG47	26	55.6667
Isoform 2 of Ras-related protein Rab-5C	RAB5C	P51148-2	27	56.6667
Retinol dehydrogenase 11	RDH11	Q8TC12	35	57.3333
Phospholipid-transporting ATPase IA	ATP8A1	Q9Y2Q0	131	57.6667
Tubulin alpha-3C/D chain	TUBA3C	Q13748	50	58
Prelamin-A/C	LMNA	P02545	74	58
Succinyl-CoA:3-ketoacid coenzyme A transferase 1, mitochondrial	OXCT1	P55809	56	58.6667
Isoform 2 of Hydroxyacyl-coenzyme A dehydrogenase, mitochondrial	HADH	Q16836-2	42	58.6667
Leukocyte elastase inhibitor	SERPINB1	P30740	43	58.6667
Protein ABHD16A	ABHD16A	O95870	63	59.6667
CD9 antigen	CD9	P21926	25	59.6667
Ras-related protein Rab-11B	RAB11B	Q15907	24	60.3333
Band 3 anion transport protein	SLC4A1	P02730	102	60.6667
Prenylcysteine oxidase-like	PCYOX1L	Q8NBM8	55	61
SUN domain-containing protein 2	SUN2	Q9UH99	80	61.6667
Dehydrogenase/reductase SDR family member 7	DHRS7	Q9Y394	38	62
Ras-related protein Ral-B	RALB	P11234	23	62
Hemoglobin subunit beta	HBB	P68871	16	62.3333
C4b-binding protein alpha chain	C4BPA	P04003	67	62.6667
Pleckstrin	PLEK	P08567	40	62.6667
Apoptosis-inducing factor 1, mitochondrial	AIFM1	O95831	67	63
Isoform 3 of Hexokinase-1	HK1	P19367-3	103	64
Azurocidin	AZU1	P20160	27	64.6667
Ras-related protein Rab-7a	RAB7A	P51149	23	65
Isoform 2 of Proto-oncogene tyrosine-protein kinase Src	SRC	P12931-2	61	65
Isoform 2 of Transgelin-2	TAGLN2	P37802-2	24	65.3333
Monoglyceride lipase	MGLL	Q99685	33	65.6667
Isoform M1 of Pyruvate kinase PKM	PKM	P14618-2	58	66.6667
Ras-related protein Rab-1A	RAB1A	P62820	23	67
Spectrin alpha chain, non-erythrocytic 1	SPTAN1	Q13813	285	67.6667
Isoform 2 of Immunoglobulin heavy constant mu	IGHM	P01871-2	52	69
Bactericidal permeability-increasing protein	BPI	P17213	54	69.6667
HLA class I histocompatibility antigen, B-50 alpha chain	HLA-B	P30488	41	69.6667
14-3-3 protein epsilon	YWHAE	P62258	29	70
Immunoglobulin heavy constant alpha 1	IGHA1	P01876	38	70.6667
Adipocyte plasma membrane-associated protein	APMAP	Q9HDC9	46	71
Delta(3,5)-Delta(2,4)-dienoyl-CoA isomerase, mitochondrial	ECH1	Q13011	36	71.6667
Guanine nucleotide-binding protein G(I)/G(S)/G(T) subunit beta-1	GNB1	P62873	37	71.6667
Endoplasmin	HSP90B1	P14625	92	73.3333
Saccharopine dehydrogenase-like oxidoreductase	SCCPDH	Q8NBX0	47	73.3333
Isoform H7 of Myeloperoxidase	MPO	P05164-3	87	73.3333
Lamin-B2	LMNB2	Q03252	70	73.3333
Malectin	MLEC	Q14165	32	73.6667
Syntaxin-binding protein 2	STXBP2	Q15833	66	73.6667
Trifunctional enzyme subunit beta, mitochondrial	HADHB	P55084	51	74
3-hydroxyacyl-CoA dehydrogenase type-2	HSD17B10	Q99714	27	74
Platelet factor 4	PF4	P02776	11	75.3333
Alpha-enolase	ENO1	P06733	47	76.3333
Tubulin beta-1 chain	TUBB1	Q9H4B7	50	76.6667
Isoform 2 of Spectrin alpha chain, erythrocytic 1	SPTA1	P02549-2	280	77.6667
Peptidyl-prolyl cis-trans isomerase A	PPIA	P62937	18	78.3333
ATP synthase subunit alpha, mitochondrial	ATP5A1	P25705	60	79
Nidogen-1	NID1	P14543	136	80
Dolichyl-diphosphooligosaccharide--protein glycosyltransferase 48 kDa subunit	DDOST	P39656	51	80.3333
Isoform 2 of Spectrin beta chain, erythrocytic	SPTB	P11277-2	268	83.6667
Endonuclease domain-containing 1 protein	ENDOD1	O94919	55	85
Dihydrolipoyl dehydrogenase, mitochondrial	DLD	P09622	54	87.6667
Isoform 2 of Anoctamin-6	ANO6	Q4KMQ2-2	108	87.6667
2-oxoglutarate dehydrogenase, mitochondrial	OGDH	Q02218	116	88.6667
Receptor-type tyrosine-protein phosphatase eta	PTPRJ	Q12913	146	91
Ras-related protein Rab-27B	RAB27B	O00194	25	93
Isoform 5 of Protein disulfide-isomerase A6	PDIA6	Q15084-5	53	93.3333
Splicing factor, proline- and glutamine-rich	SFPQ	P23246	76	95.6667
Phosphatidylinositide phosphatase SAC1	SACM1L	Q9NTJ5	67	96
Transitional endoplasmic reticulum ATPase	VCP	P55072	89	98
Carnitine O-palmitoyltransferase 1, liver isoform	CPT1A	P50416	88	98.6667
Immunoglobulin gamma-1 heavy chain		P0DOX5	49	99
UDP-glucose:glycoprotein glucosyltransferase 1	UGGT1	Q9NYU2	177	100.667
Isoform 2 of Solute carrier family 2, facilitated glucose transporter member 14	SLC2A14	Q8TDB8-2	54	101
Complement C3	C3	P01024	187	101.333
Calpain-1 catalytic subunit	CAPN1	P07384	82	101.667
NAD(P) transhydrogenase, mitochondrial	NNT	Q13423	114	102.667
Sulfide:quinone oxidoreductase, mitochondrial	SQOR	Q9Y6N5	50	103.333
Citrate synthase, mitochondrial	CS	O75390	52	104
Ras-related protein Rab-10	RAB10	P61026	23	104
Adenylyl cyclase-associated protein 1	CAP1	Q01518	52	106
Platelet glycoprotein Ib alpha chain	GP1BA	P07359	72	106.333
Platelet glycoprotein 4	CD36	P16671	53	106.667
HLA class I histocompatibility antigen, A-3 alpha chain	HLA-A	P04439	41	107
Matrix metalloproteinase-9	MMP9	P14780	78	110.333
Heat shock-related 70 kDa protein 2	HSPA2	P54652	70	112
Amine oxidase [flavin-containing] B	MAOB	P27338	59	115
Neutral alpha-glucosidase AB	GANAB	Q14697	107	116.667
Sarcoplasmic/endoplasmic reticulum calcium ATPase 2	ATP2A2	P16615	115	119.333
Glutamate dehydrogenase 1, mitochondrial	GLUD1	P00367	61	121
Superoxide dismutase [Mn], mitochondrial	SOD2	P04179	25	122.333
Calreticulin	CALR	P27797	48	123
Guanine nucleotide-binding protein G(q) subunit alpha	GNAQ	P50148	42	126.667
Lamin-B1	LMNB1	P20700	66	128
Moesin	MSN	P26038	68	131.667
NAD-dependent malic enzyme, mitochondrial	ME2	P23368	65	132
Latent-transforming growth factor beta-binding protein 1	LTBP1	Q14766	187	132.333
Dolichyl-diphosphooligosaccharide--protein glycosyltransferase subunit 1	RPN1	P04843	69	135.333
Integrin beta-2	ITGB2	P05107	85	136.333
Peroxisomal multifunctional enzyme type 2	HSD17B4	P51659	80	138
Malate dehydrogenase, mitochondrial	MDH2	P40926	36	139
Guanine nucleotide-binding protein G(i) subunit alpha-2	GNAI2	P04899	40	146
NADH-cytochrome b5 reductase 3	CYB5R3	P00387	34	147.667
Gelsolin	GSN	P06396	86	148.667
Vimentin	VIM	P08670	54	149
Heat shock cognate 71 kDa protein	HSPA8	P11142	71	153.667
Protein disulfide-isomerase	P4HB	P07237	57	154.667
Dolichyl-diphosphooligosaccharide--protein glycosyltransferase subunit 2	RPN2	P04844	69	157.667
Receptor-type tyrosine-protein phosphatase C	PTPRC	P08575	147	159
Arachidonate 12-lipoxygenase, 12S-type	ALOX12	P18054	76	163.667
P-selectin	SELP	P16109	91	164.333
Glycerol-3-phosphate dehydrogenase, mitochondrial	GPD2	P43304	81	166.667
Coagulation factor XIII A chain	F13A1	P00488	83	167.667
Aconitate hydratase, mitochondrial	ACO2	Q99798	85	168.667
Erythrocyte band 7 integral membrane protein	STOM	P27105	32	169.333
Very long-chain specific acyl-CoA dehydrogenase, mitochondrial	ACADVL	P49748	70	170.333
EMILIN-1	EMILIN1	Q9Y6C2	107	171.667
Reticulon-4	RTN4	Q9NQC3	130	183.333
Platelet glycoprotein V	GP5	P40197	61	186
Stress-70 protein, mitochondrial	HSPA9	P38646	74	188.667
Integrin alpha-2	ITGA2	P17301	129	190.333
14-3-3 protein zeta/delta	YWHAZ	P63104	28	192.333
Fermitin family homolog 3	FERMT3	Q86UX7	76	196.333
Isoform 5 of Prostaglandin G/H synthase 1	PTGS1	P23219-5	72	197.333
Fibrinogen alpha chain	FGA	P02671	95	197.333
Trifunctional enzyme subunit alpha, mitochondrial	HADHA	P40939	83	200
Isocitrate dehydrogenase [NADP], mitochondrial	IDH2	P48735	51	203.333
Isoform 2 of Clathrin heavy chain 1	CLTC	Q00610-2	188	210
ATP synthase subunit beta, mitochondrial	ATP5B	P06576	57	210.333
Protein disulfide-isomerase A3	PDIA3	P30101	57	211.333
Isoform 2 of Calnexin	CANX	P27824-2	72	213
Integrin beta-1	ITGB1	P05556	88	222.333
Isoform Delta12 of Platelet endothelial cell adhesion molecule	PECAM1	P16284-2	80	223.333
Isoform Alpha-6X2B of Integrin alpha-6	ITGA6	P23229-5	122	229.667
Isoform 2 of Integrin alpha-M	ITGAM	P11215-2	127	236.667
78 kDa glucose-regulated protein	HSPA5	P11021	72	239.667
Thromboxane-A synthase	TBXAS1	P24557	61	247.667
Isoform 2 of Extended synaptotagmin-1	ESYT1	Q9BSJ8-2	124	255
Fibrinogen gamma chain	FGG	P02679	52	287.333
Fibrinogen beta chain	FGB	P02675	56	346.333
Isoform SERCA3C of Sarcoplasmic/endoplasmic reticulum calcium ATPase 3	ATP2A3	Q93084-3	112	348
Isoform 1 of Vinculin	VCL	P18206-2	117	370
Myosin-9	MYH9	P35579	227	379.667
Multimerin-1	MMRN1	Q13201	138	381.667
Lactotransferrin	LTF	P02788	78	424.333
Actin, cytoplasmic 2	ACTG1	P63261	42	461
Serum albumin	ALB	P02768	69	463.333
Isoform 3 of Alpha-actinin-1	ACTN1	P12814-3	106	463.333
Coagulation factor V	F5	P12259	252	471.333
von Willebrand factor	VWF	P04275	309	706
Ras-related protein Rap-1b	RAP1B	P61224	21	741.667
Talin-1	TLN1	Q9Y490	270	909
Integrin beta-3	ITGB3	P05106	87	927
Thrombospondin-1	THBS1	P07996	129	1159.67
Integrin alpha-IIb	ITGA2B	P08514	113	1461.67
Filamin-A	FLNA	P21333	281	2100.67
